# Supplementary material for: Gene-network based analysis of human placental trophoblast subtypes identifies critical genes as potential targets of therapeutic drugs
Source: J Integr Bioinform. 2023 Dec 22;20(4):20230011. doi: 10.1515/jib-2023-0011 (PMC10777358; doi:10.1515/jib-2023-0011)
Supplement: Supplementary file 2 — Supplementary Material Details [file j_jib-2023-0011_suppl_002.xlsx]

## Sheet: genes_modules_DGIdb_input
module	name
M1	KLHL17
M1	PANK4
M1	PRDM16
M1	TP73-AS1
M1	C1orf174
M1	ERRFI1
M1	RERE
M1	GPR157
M1	KIF1B
M1	CLCN6
M1	TNFRSF1B
M1	EPHA2
M1	FBXO42
M1	SZRD1
M1	UBR4
M1	CAMK2N1
M1	NBPF3
M1	USP48
M1	HTR1D
M1	ZNF436
M1	IFNLR1
M1	SRRM1
M1	CRYBG2
M1	KDF1
M1	SNHG12
M1	EPB41
M1	SRSF4
M1	TMEM39B
M1	CCDC28B
M1	FAM229A
M1	AGO4
M1	AGO3
M1	ADPRHL2
M1	SH3D21
M1	AL591845.1
M1	MTF1
M1	RRAGC
M1	RIMKLA
M1	NSUN4
M1	TUT4
M1	LRRC42
M1	PRKAA2
M1	MYSM1
M1	PATJ
M1	AK4
M1	ANKRD13C
M1	AC118549.1
M1	PKN2
M1	LRRC8D
M1	BRDT
M1	CCDC18-AS1
M1	CNN3
M1	PTBP2
M1	AL445928.2
M1	AHCYL1
M1	AL160006.1
M1	RBM15
M1	LRIF1
M1	SLC16A1
M1	LRIG2
M1	ZNF697
M1	PHGDH
M1	PIAS3
M1	NBPF11
M1	SV2A
M1	SEMA6C
M1	ZNF687
M1	GATAD2B
M1	DENND4B
M1	ZBTB7B
M1	EFNA3
M1	FAM189B
M1	ASH1L
M1	YY1AP1
M1	KHDC4
M1	UBQLN4
M1	RAB25
M1	MEF2D
M1	PRCC
M1	USP21
M1	PPOX
M1	DUSP12
M1	DDR2
M1	HSD17B7
M1	POU2F1
M1	XCL1
M1	PRRC2C
M1	SUCO
M1	GAS5
M1	RALGPS2
M1	ABL2
M1	XPR1
M1	ZBTB41
M1	ELF3-AS1
M1	GPR37L1
M1	PPFIA4
M1	ATP2B4
M1	PLEKHA6
M1	ELK4
M1	RAB29
M1	YOD1
M1	CD55
M1	MIR29B2CHG
M1	UTP25
M1	ESRRG
M1	RAB3GAP2
M1	DEGS1
M1	WDR26
M1	GJC2
M1	EXOC8
M1	ERO1B
M1	DESI2
M1	AHCTF1
M1	SH3BP5L
M1	ZNF692
M1	GRHL1
M1	LPIN1
M1	MYCN
M1	SDC1
M1	KLHL29
M1	WDCP
M1	AGBL5
M1	KRTCAP3
M1	CYP1B1
M1	MTA3
M1	AC016735.1
M1	SOCS5
M1	PPP4R3B
M1	USP34
M1	OTX1
M1	SPRED2
M1	ETAA1
M1	AAK1
M1	PAIP2B
M1	CYP26B1
M1	M1AP
M1	TCF7L1
M1	MAT2A
M1	PROM2
M1	SNRNP200
M1	KANSL3
M1	FAM178B
M1	TMEM131
M1	TBC1D8
M1	MFSD9
M1	NCK2
M1	MERTK
M1	IL36RN
M1	AC009404.1
M1	CCDC93
M1	EPB41L5
M1	CCNT2
M1	RAB3GAP1
M1	SPOPL
M1	ACVR2A
M1	ARL5A
M1	LINC01876
M1	PLA2R1
M1	DHRS9
M1	TLK1
M1	AC078883.1
M1	NFE2L2
M1	AC019080.1
M1	LINC01090
M1	INPP1
M1	ABI2
M1	RAPH1
M1	INO80D
M1	RPE
M1	TMBIM1
M1	TTLL4
M1	WDFY1
M1	ITM2C
M1	GIGYF2
M1	HDAC4
M1	RNPEPL1
M1	CAPN10-DT
M1	ATG4B
M1	EDEM1
M1	SETD5
M1	HRH1
M1	ATG7
M1	TMEM40
M1	TPRXL
M1	SLC6A6
M1	NR2C2
M1	CAPN7
M1	METTL6
M1	UBE2E2
M1	PLCD1
M1	OXSR1
M1	ACVR2B-AS1
M1	ACVR2B
M1	WDR48
M1	ZNF619
M1	TRAK1
M1	NKTR
M1	WDR6
M1	USP19
M1	LAMB2
M1	KLHDC8B
M1	IP6K1
M1	PCBP4
M1	GNL3
M1	TKT
M1	AC068756.1
M1	BBX
M1	CD47
M1	NEPRO
M1	FAM162A
M1	LINC02035
M1	MYLK
M1	TXNRD3
M1	CNBP
M1	NUDT16P1
M1	NCK1-DT
M1	NCK1
M1	SLC25A36
M1	RASA2
M1	XRN1
M1	TRPC1
M1	PCOLCE2
M1	PFN2
M1	TBL1XR1
M1	ATP11B
M1	EIF2B5
M1	CLCN2
M1	POLR2H
M1	SENP2
M1	IGF2BP2
M1	ETV5
M1	EIF4A2
M1	MB21D2
M1	HES1
M1	TMEM44
M1	ACAP2
M1	UBXN7
M1	SENP5
M1	RUBCN
M1	AC139887.2
M1	MRFAP1L1
M1	KIAA0232
M1	ZNF518B
M1	C4orf19
M1	RELL1
M1	AC021106.1
M1	NSUN7
M1	NFXL1
M1	POLR2B
M1	UBA6
M1	MOB1B
M1	RCHY1
M1	G3BP2
M1	ABCG2
M1	HERC3
M1	FAM13A-AS1
M1	DDIT4L
M1	USP53
M1	KIAA1109
M1	SLC7A11
M1	INPP4B
M1	ZNF827
M1	FAM160A1
M1	AC092611.3
M1	MSMO1
M1	LINC01612
M1	MARCH6
M1	RICTOR
M1	MIER3
M1	ELOVL7
M1	DIMT1
M1	HMGCR
M1	TENT2
M1	MTX3
M1	TMEM161B
M1	TMEM161B-AS1
M1	MBLAC2
M1	STARD4
M1	EPB41L4A-AS1
M1	DCP2
M1	MCC
M1	AFF4
M1	SMAD5
M1	FAM53C
M1	PAIP2
M1	ARHGAP26
M1	TCERG1
M1	ABLIM3
M1	GRPEL2
M1	SMIM3
M1	ANXA6
M1	RNF145
M1	CCNG1
M1	PANK3
M1	SFXN1
M1	KIAA1191
M1	ARL10
M1	RUFY1
M1	CTC-338M12.4
M1	FOXC1
M1	GMDS
M1	MYLK4
M1	SYCP2L
M1	LINC01012
M1	ZKSCAN8
M1	ZSCAN12
M1	TRIM27
M1	HLA-F-AS1
M1	MICE
M1	HLA-G
M1	FLOT1
M1	NFKBIL1
M1	PRRC2A
M1	HSD17B8
M1	C6orf106
M1	UHRF1BP1
M1	MAPK13
M1	AL365205.1
M1	USP49
M1	BICRAL
M1	VEGFA
M1	ENPP5
M1	ADGRF5
M1	LRRC1
M1	FAM135A
M1	OGFRL1
M1	MTO1
M1	MYO6
M1	ELOVL4
M1	TENT5A
M1	ZNF292
M1	PM20D2
M1	MAP3K7
M1	PNISR
M1	USP45
M1	BVES
M1	PREP
M1	FOXO3
M1	MARCKS
M1	FRK
M1	TSPYL1
M1	AL137009.1
M1	HSF2
M1	HINT3
M1	TRMT11
M1	MOXD1
M1	SLC2A12
M1	CCDC28A
M1	HECA
M1	FILNC1
M1	PLAGL1
M1	ACAT2
M1	SMOC2
M1	WDR27
M1	PHF10
M1	PDGFA
M1	GET4
M1	SNX8
M1	FOXK1
M1	AC007128.1
M1	ETV1
M1	ANKMY2
M1	AHR
M1	SNX13
M1	AC007255.1
M1	SCRN1
M1	LINC01176
M1	GARS
M1	AVL9
M1	GLI3
M1	EGFR
M1	POM121
M1	VPS37D
M1	STX1A
M1	GTF2IRD1
M1	POM121C
M1	TP53TG1
M1	CYP51A1
M1	GNG11
M1	ZSCAN21
M1	PPP1R35
M1	LRCH4
M1	FBXO24
M1	GIGYF1
M1	SRPK2
M1	NAMPT
M1	HBP1
M1	KLHDC10
M1	TRIM24
M1	UBN2
M1	EPHA1
M1	ZNF282
M1	ZNF212
M1	TMUB1
M1	INSIG1
M1	RBM33
M1	LMBR1
M1	TNKS
M1	FDFT1
M1	LONRF1
M1	MTMR7
M1	CSGALNACT1
M1	TNFRSF10B
M1	TNFRSF10C
M1	LOXL2
M1	HMBOX1
M1	AC108449.2
M1	HOOK3
M1	RB1CC1
M1	PEX2
M1	AC009686.2
M1	TPD52
M1	SNX16
M1	AF117829.1
M1	RIPK2
M1	OSGIN2
M1	LAPTM4B
M1	RRM2B
M1	UBR5
M1	SQLE
M1	PVT1
M1	GLI4
M1	KIFC2
M1	RFX3
M1	AK3
M1	RIC1
M1	MPDZ
M1	CAAP1
M1	UBAP1
M1	NPR2
M1	TMEM8B
M1	ZBTB5
M1	FRMPD1
M1	SHB
M1	VPS13A
M1	KIF27
M1	TUT7
M1	AUH
M1	BICD2
M1	FAM120A
M1	MFSD14C
M1	MSANTD3
M1	SLC44A1
M1	KIAA1958
M1	SLC31A1
M1	BSPRY
M1	AKNA
M1	TRIM32
M1	RC3H2
M1	ZBTB43
M1	LRSAM1
M1	CDK9
M1	ASB6
M1	PRRC2B
M1	SURF6
M1	MRPS2
M1	SNAPC4
M1	INPP5E
M1	NOTCH1
M1	AGPAT2
M1	FAM69B
M1	SNHG7
M1	MAMDC4
M1	PTGDS
M1	ABCA2
M1	ENTPD2
M1	NELFB
M1	DPH7
M1	LARP4B
M1	TAF3
M1	TMEM236
M1	BMI1
M1	GPR158
M1	WAC
M1	JCAD
M1	RASGEF1A
M1	JMJD1C
M1	TET1
M1	DDIT4
M1	FAM149B1
M1	DUSP13
M1	SAMD8
M1	ATAD1
M1	KLLN
M1	PTEN
M1	LCOR
M1	CUTC
M1	SCD
M1	OLMALINC
M1	PPRC1
M1	CNNM2
M1	DUSP5
M1	PDCD4
M1	PDZD8
M1	CACUL1
M1	IKZF5
M1	ABRAXAS2
M1	ZRANB1
M1	DHX32
M1	BNIP3
M1	DEAF1
M1	TALDO1
M1	PNPLA2
M1	CARS
M1	NUP98
M1	TRIM6
M1	DNHD1
M1	ZNF143
M1	SBF2
M1	USP47
M1	DKK3
M1	PIK3C2A
M1	LGR4
M1	QSER1
M1	HSD17B12
M1	PHF21A
M1	PACSIN3
M1	DDB2
M1	CELF1
M1	ZFP91
M1	PATL1
M1	DDB1
M1	FADS2
M1	B3GAT3
M1	SNHG1
M1	SLC3A2
M1	VEGFB
M1	CCDC88B
M1	MEN1
M1	CAPN1
M1	AP000769.1
M1	SLC29A2
M1	PELI3
M1	C11orf80
M1	KDM2A
M1	GRK2
M1	FADD
M1	SHANK2
M1	DHCR7
M1	STARD10
M1	ATG16L2
M1	FAM168A
M1	RNF169
M1	SLC36A4
M1	AMOTL1
M1	KDM4D
M1	CEP57
M1	NPAT
M1	USP28
M1	TMPRSS13
M1	TMPRSS4
M1	KMT2A
M1	DDX6
M1	BCL9L
M1	HINFP
M1	NECTIN1
M1	TRIM29
M1	SC5D
M1	MIR100HG
M1	GSEC
M1	ARHGAP32
M1	NFRKB
M1	PRDM10
M1	AC007406.5
M1	FKBP4
M1	ENO2
M1	ATN1
M1	PEX5
M1	PHC1
M1	CLEC7A
M1	STYK1
M1	YBX3
M1	LRP6
M1	DUSP16
M1	PIK3C2G
M1	ETNK1
M1	KRAS
M1	FGFR1OP2
M1	PPFIBP1
M1	SLC38A1
M1	SLC38A2
M1	PFKM
M1	CCNT1
M1	KMT2D
M1	PRPF40B
M1	FMNL3
M1	ZNF740
M1	SP1
M1	PHC1P1
M1	RAB5B
M1	PAN2
M1	BAZ2A
M1	ZBTB39
M1	LRP1
M1	DDIT3
M1	MBD6
M1	ARHGEF25
M1	MARCH9
M1	CTDSP2
M1	C12orf66
M1	XPOT
M1	RASSF3
M1	LEMD3
M1	TBC1D15
M1	C12orf29
M1	POC1B
M1	BTG1
M1	FGD6
M1	WASHC4
M1	USP30
M1	ALKBH2
M1	MVK
M1	HECTD4
M1	RITA1
M1	HSPB8
M1	AC084880.1
M1	SIRT4
M1	SPPL3
M1	RHOF
M1	CLIP1
M1	VPS37B
M1	C12orf65
M1	SBNO1
M1	FZD10-DT
M1	FZD10
M1	SFSWAP
M1	ULK1
M1	EP400
M1	FBRSL1
M1	CRYL1
M1	N4BP2L2
M1	FREM2
M1	PROSER1
M1	TRIM13
M1	DIS3
M1	MYCBP2
M1	UBAC2
M1	PCID2
M1	GRTP1
M1	CCNB1IP1
M1	ABHD4
M1	REM2
M1	EFS
M1	TGM1
M1	KHNYN
M1	SDR39U1
M1	SNX6
M1	FRMD6
M1	DDHD1
M1	FBXO34
M1	NAA30
M1	SYT16
M1	AL121820.2
M1	SIPA1L1
M1	ABCD4
M1	GPATCH2L
M1	RPS6KA5
M1	PPP4R3A
M1	TC2N
M1	ATXN3
M1	AK7
M1	DEGS2
M1	YY1
M1	WDR20
M1	ANKRD9
M1	EIF5
M1	ZFYVE21
M1	PPP1R13B
M1	NIPA1
M1	FMN1
M1	LPCAT4
M1	ZNF770
M1	INO80
M1	OIP5-AS1
M1	RTF1
M1	TUBGCP4
M1	TP53BP1
M1	USP8
M1	DMXL2
M1	FAM214A
M1	RFX7
M1	RNF111
M1	RORA
M1	USP3
M1	PIAS1
M1	FEM1B
M1	PPIAP46
M1	ARID3B
M1	EDC3
M1	FBXO22
M1	NRG4
M1	TMEM266
M1	HMG20A
M1	ZFAND6
M1	EFL1
M1	ISG20
M1	POLG
M1	UNC45A
M1	CHD2
M1	IGF1R
M1	ASB7
M1	WDR24
M1	UNKL
M1	AL031708.1
M1	ZNF598
M1	PDPK1
M1	AC141586.1
M1	PRSS27
M1	SRRM2
M1	BICDL2
M1	MMP25-AS1
M1	ZNF205
M1	ZNF174
M1	CREBBP
M1	ANKS3
M1	PPL
M1	METTL22
M1	RSL1D1
M1	GSPT1
M1	NPIPP1
M1	PKD1P6
M1	ITPRIPL2
M1	SYT17
M1	DCUN1D3
M1	TMEM159
M1	TNRC6A
M1	ZKSCAN2
M1	IL4R
M1	NUPR1
M1	ATXN2L
M1	SH2B1
M1	DOC2A
M1	TBC1D10B
M1	ZNF768
M1	ZNF629
M1	SETD1A
M1	KAT8
M1	N4BP1
M1	AC012181.2
M1	CNOT1
M1	B3GNT9
M1	ESRP2
M1	SLC7A6OS
M1	NFAT5
M1	AARS
M1	FUK
M1	ZNF23
M1	AP1G1
M1	LDHD
M1	ZFP1
M1	PKD1L2
M1	GAN
M1	KLHL36
M1	GSE1
M1	FAM57A
M1	PRPF8
M1	TRPV3
M1	PELP1
M1	MINK1
M1	SLC16A13
M1	DLG4
M1	DVL2
M1	ZBTB4
M1	SOX15
M1	KDM6B
M1	CTC1
M1	PIGL
M1	FLCN
M1	MED9
M1	RAI1
M1	CCDC144B
M1	CCDC144CP
M1	USP32P3
M1	ALDOC
M1	SGK494
M1	KIAA0100
M1	NF1
M1	SOCS7
M1	MLLT6
M1	MED1
M1	CDK12
M1	GRB7
M1	KRT24
M1	KRT223P
M1	KLHL11
M1	PLEKHH3
M1	LSM12
M1	HDAC5
M1	HEXIM2
M1	ARHGAP27
M1	HOXB-AS1
M1	UBE2Z
M1	ZNF652
M1	FAM117A
M1	XYLT2
M1	ACSF2
M1	SPAG9
M1	MBTD1
M1	COIL
M1	SCPEP1
M1	AC015813.1
M1	HEATR6
M1	MED13
M1	CEP95
M1	RGS9
M1	SLC16A5
M1	GGA3
M1	UNC13D
M1	SRP68
M1	UBE2O
M1	AFMID
M1	ENGASE
M1	BAIAP2-DT
M1	RFNG
M1	FOXK2
M1	WDR45B
M1	YES1
M1	TGIF1
M1	PTPRM
M1	RAB12
M1	RNMT
M1	MIB1
M1	NPC1
M1	AC011815.1
M1	RPRD1A
M1	SMAD2
M1	MYO5B
M1	MBD1
M1	POLI
M1	NEDD4L
M1	LMAN1
M1	ZNF516
M1	CTDP1
M1	ADNP2
M1	STK11
M1	CBARP
M1	AC027307.2
M1	TCF3
M1	ABHD17A
M1	CSNK1G2
M1	BTBD2
M1	MKNK2
M1	IZUMO4
M1	DOT1L
M1	SF3A2
M1	ZNF555
M1	TLE2
M1	TJP3
M1	PIAS4
M1	ZBTB7A
M1	MAP2K2
M1	HSD11B1L
M1	LONP1
M1	SLC25A23
M1	AC010503.4
M1	TRIP10
M1	CAMSAP3
M1	XAB2
M1	LRRC8E
M1	ZNF558
M1	PPAN
M1	P2RY11
M1	ICAM5
M1	RGL3
M1	TNPO2
M1	MAST1
M1	RAD23A
M1	PRKACA
M1	ADGRL1
M1	NOTCH3
M1	BRD4
M1	AKAP8L
M1	UCA1
M1	CHERP
M1	OCEL1
M1	ANKLE1
M1	GTPBP3
M1	MAP1S
M1	FCHO1
M1	JAK3
M1	KCNN1
M1	FKBP8
M1	TMEM161A
M1	ZNF14
M1	ANKRD27
M1	CEBPG
M1	KIAA0355
M1	YIF1B
M1	KCNK6
M1	SAMD4B
M1	AKT2
M1	PLD3
M1	ITPKC
M1	HNRNPUL1
M1	ZNF574
M1	ERF
M1	CLASRP
M1	OPA3
M1	BBC3
M1	ZSWIM9
M1	ZNF114
M1	EMP3
M1	PLEKHA4
M1	PPFIA3
M1	ZNF473
M1	CLEC11A
M1	ZNF600
M1	ZNF28
M1	AC010328.1
M1	CNOT3
M1	RDH13
M1	TNNT1
M1	ZNF628
M1	NAT14
M1	ZNF580
M1	ZNF581
M1	ZNF444
M1	AC012313.2
M1	UBE2M
M1	NRSN2
M1	TRIB3
M1	CSNK2A1
M1	SDCBP2
M1	PCED1A
M1	LZTS3
M1	BFSP1
M1	NANP
M1	NECAB3
M1	ITCH
M1	NCOA6
M1	ACSS2
M1	EPB41L1
M1	PCIF1
M1	ZMYND8
M1	ZFAS1
M1	RNF114
M1	KCNG1
M1	PRELID3B
M1	TAF4
M1	LSM14B
M1	MRGBP
M1	GID8
M1	APP
M1	SCAF4
M1	MRPS6
M1	SETD4
M1	BRWD1
M1	RIPK4
M1	LINC02575
M1	CECR2
M1	SLC25A1
M1	CLTCL1
M1	MED15
M1	HIC2
M1	NIPSNAP1
M1	MTMR3
M1	LIF
M1	EIF3D
M1	SH3BP1
M1	CSNK1E
M1	TPTEP2
M1	APOBEC3C
M1	SYNGR1
M1	TAB1
M1	MGAT3
M1	MIEF1
M1	ATF4
M1	TEF
M1	SREBF2
M1	WBP2NL
M1	TCF20
M1	PANX2
M1	SELENOO
M1	CA5B
M1	SAT1
M1	TAB3
M1	SRPX
M1	MID1IP1
M1	CASK
M1	ELK1
M1	TFE3
M1	CCDC120
M1	TSPYL2
M1	FGD1
M1	TRO
M1	APEX2
M1	ZXDB
M1	LINC01278
M1	OPHN1
M1	STARD8
M1	PJA1
M1	MED12
M1	ZMYM3
M1	RPS6KA6
M1	ARMCX5
M1	GPRASP2
M1	PAK3
M1	ZNF280C
M1	FIRRE
M1	MBNL3
M1	FAM122B
M1	BGN
M1	ATP2B3
M1	PNCK
M1	SLC6A8
M10	AKR7A2
M10	EYA3
M10	FOXO6
M10	HPDL
M10	ATPAF1
M10	CYP2J2
M10	NFIA
M10	ATG4C
M10	SERBP1
M10	SSX2IP
M10	GCLM
M10	ABCD3
M10	EXTL2
M10	CELSR2
M10	SORT1
M10	NAXE
M10	ATP1B1
M10	ACBD6
M10	ASPM
M10	NUCKS1
M10	KCTD3
M10	TMEM63A
M10	IBA57
M10	RNF144A
M10	AC007240.1
M10	HADHA
M10	TTC27
M10	LRPPRC
M10	MSH6
M10	CEP68
M10	TTC31
M10	FOXI3
M10	CNOT11
M10	TFCP2L1
M10	POLR2D
M10	ARL6IP6
M10	MAP3K20
M10	SLC40A1
M10	CCDC150
M10	FZD5
M10	ARMC9
M10	RAD18
M10	TBC1D5
M10	IMPDH2
M10	HMCES
M10	USP13
M10	MCCC1
M10	B3GNT5
M10	TMEM41A
M10	AC108676.1
M10	TNK2
M10	NSD2
M10	NOP14
M10	DCAF16
M10	ADGRA3
M10	PPAT
M10	TIGD2
M10	H2AFZ
M10	ELOVL6
M10	ZGRF1
M10	SPRY1
M10	TRIM2
M10	ICE1
M10	SKP2
M10	GHR
M10	TMEM267
M10	CENPK
M10	UBE2D2
M10	CYSTM1
M10	MAT2B
M10	RASGEF1C
M10	SLC22A23
M10	GMPR
M10	DEK
M10	ARHGAP18
M10	ARFGEF3
M10	AIG1
M10	CHST12
M10	THSD7A
M10	ARL4A
M10	DPY19L1
M10	FIGNL1
M10	ABHD11
M10	PEG10
M10	PPP1R9A
M10	TMEM168
M10	PAXIP1
M10	PRAG1
M10	REEP4
M10	SCARA3
M10	CCDC25
M10	SLC20A2
M10	FZD6
M10	EXT1
M10	SLC45A4
M10	RECQL4
M10	FREM1
M10	PSIP1
M10	AGTPBP1
M10	GAS1
M10	CTNNAL1
M10	EPB41L4B
M10	CDK5RAP2
M10	RXRA
M10	DHTKD1
M10	NRP1
M10	CISD1
M10	ANK3
M10	RTKN2
M10	ANXA7
M10	MCMBP
M10	FAR1
M10	VPS37C
M10	SYT7
M10	RPS6KA4
M10	LRP5
M10	RNF26
M10	APLP2
M10	DDX12P
M10	BHLHE41
M10	SSPN
M10	TM7SF3
M10	SLC38A4
M10	CBX5
M10	CDK2
M10	NEMP1
M10	NAP1L1
M10	CHPT1
M10	UNG
M10	RPS2P5
M10	KNTC1
M10	POLE
M10	MICU2
M10	RFC3
M10	AL161891.1
M10	SOHLH2
M10	CCDC169
M10	RFXAP
M10	GPALPP1
M10	AL359220.1
M10	ENTPD5
M10	NRXN3
M10	CCDC88C
M10	AC091057.1
M10	MTMR10
M10	PAK6
M10	INAFM2
M10	TMOD2
M10	ICE2
M10	GRAMD2A
M10	RCCD1
M10	NR2F2
M10	FBXL16
M10	MRPS34
M10	TFAP4
M10	RMI2
M10	MRTFB
M10	TMC5
M10	PHKB
M10	ADGRG1
M10	CDH5
M10	FANCA
M10	GLOD4
M10	SERPINF1
M10	PFAS
M10	ARHGAP23
M10	AC244153.1
M10	EZH1
M10	EPN3
M10	SMARCD2
M10	CDC42EP4
M10	LAMA1
M10	TAF4B
M10	AC007996.1
M10	DSC3
M10	RNF138
M10	CCBE1
M10	DNMT1
M10	SAMD1
M10	EPS15L1
M10	PROSER3
M10	BCAT2
M10	POLD1
M10	AC012313.1
M10	E2F1
M10	PXMP4
M10	RPS2P7
M10	STAU1
M10	PTPN1
M10	C21orf58
M10	HDHD5
M10	BCR
M10	CHEK2
M10	YWHAH
M10	APOBEC3B
M10	MCAT
M10	TBL1X
M10	USP27X-AS1
M10	USP27X
M10	BEX2
M10	CXorf57
M10	VGLL1
M11	PLEKHN1
M11	ISG15
M11	AGRN
M11	PIK3CD
M11	FBXO6
M11	IFI6
M11	ZC3H12A
M11	FHL3
M11	AKIRIN1
M11	C1orf210
M11	STRIP1
M11	DDX20
M11	ATP1A1
M11	ECM1
M11	ADAR
M11	KRTCAP2
M11	ARHGEF11
M11	IFI16
M11	ZNF281
M11	ETNK2
M11	CDK18
M11	C4BPB
M11	SLC30A1
M11	COG2
M11	CMPK2
M11	RSAD2
M11	ASAP2
M11	KLF11
M11	EIF2AK2
M11	PNPT1
M11	SPR
M11	DGUOK
M11	LINC01127
M11	WASH2P
M11	IFIH1
M11	GCA
M11	GORASP2
M11	STAT1
M11	GTF3C3
M11	TYW5
M11	SPEG
M11	SP110
M11	SP100
M11	CAPN10
M11	TRANK1
M11	MST1R
M11	PXK
M11	CD200
M11	PARP9
M11	DTX3L
M11	PARP14
M11	PLSCR1
M11	FYTTD1
M11	PPM1K
M11	HERC5
M11	DAPP1
M11	PARP8
M11	SPRY4
M11	CPEB4
M11	TRIM26
M11	LY6G6C
M11	ZBTB22
M11	GCLC
M11	CRYBG1
M11	SGK1
M11	AFDN
M11	PDCD2
M11	SAMD9L
M11	ZNF800
M11	ZC3HAV1
M11	PARP12
M11	PARP10
M11	DDX58
M11	TOPORS
M11	NOL6
M11	DNAJB5
M11	GBA2
M11	TDRD7
M11	TRIM14
M11	STX17
M11	HDHD3
M11	ADAMTS13
M11	AGAP6
M11	IFIT2
M11	IFIT3
M11	IFIT1
M11	SLC25A28
M11	IFITM1
M11	IFITM3
M11	IRF7
M11	TRIM21
M11	OR52K3P
M11	TRIM5
M11	TRIM22
M11	TMEM9B-AS1
M11	UBE2L6
M11	AP000662.1
M11	BATF2
M11	AP001362.2
M11	AP5B1
M11	OVOL1
M11	ANKRD13D
M11	CASP1
M11	FDX1
M11	NKAPD1
M11	SRPRA
M11	ATG101
M11	RNF41
M11	ANKRD52
M11	STAT2
M11	AC048341.1
M11	DYRK2
M11	AC121761.1
M11	OAS1
M11	OAS3
M11	OAS2
M11	OASL
M11	EP400P1
M11	TSC22D1-AS1
M11	PIP4P1
M11	AL136295.5
M11	IRF9
M11	REC8
M11	NYNRIN
M11	SOCS4
M11	SRSF5
M11	NIPA2
M11	EHD4
M11	CDAN1
M11	ZSCAN29
M11	PML
M11	ST20
M11	AC015871.3
M11	WHAMM
M11	PAM16
M11	UBALD1
M11	ATP2A1
M11	AC120114.3
M11	CCDC102A
M11	CES2
M11	C16orf70
M11	TERF2
M11	MLKL
M11	ABR
M11	TLCD2
M11	YBX2
M11	MYH3
M11	DHX58
M11	WNK4
M11	ATXN7L3
M11	ACBD4
M11	COL1A1
M11	TRIM25
M11	GDPD1
M11	PGS1
M11	RNF213
M11	HEXDC
M11	RMC1
M11	RAB27B
M11	STAP2
M11	TICAM1
M11	C19orf66
M11	HSH2D
M11	NR2F6
M11	CRLF1
M11	ZNF283
M11	EML2
M11	EHD2
M11	SHANK1
M11	ZNF274
M11	SAMHD1
M11	ZNFX1
M11	OGFR
M11	HELZ2
M11	ZBTB46
M11	MX1
M11	TRAPPC10
M11	USP18
M11	Z93930.2
M11	APOL6
M11	APOBEC3F
M11	SPIN4
M12	MIB2
M12	PIK3CD-AS2
M12	MFAP2
M12	RPS6KA1
M12	PTP4A2
M12	ZBTB8OS
M12	ZMYM6
M12	L1TD1
M12	AC241584.2
M12	HAX1
M12	UBE2Q1
M12	SHC1
M12	ETV3
M12	COPA
M12	AL645568.1
M12	MR1
M12	SRGAP2
M12	DISP1
M12	FAM89A
M12	TMEM214
M12	ZNF513
M12	AUP1
M12	IL18R1
M12	SEPT10
M12	SOWAHC
M12	ARHGEF4
M12	TANK
M12	GMPPA
M12	SP140L
M12	VILL
M12	ZNF662
M12	CCR1
M12	RBM15B
M12	COPG1
M12	AC090505.1
M12	BOD1L1
M12	LINC02428
M12	BASP1
M12	PLPP1
M12	DMXL1
M12	ZCCHC10
M12	WDR55
M12	FCHSD1
M12	SLU7
M12	FAF2
M12	C6orf62
M12	BTN2A1
M12	ZNF391
M12	GNL1
M12	RGL2
M12	SYNGAP1
M12	BAK1
M12	ITPR3
M12	MDFI
M12	SNX3
M12	Z99129.4
M12	MED23
M12	COX19
M12	ZDHHC4
M12	URGCP
M12	AEBP1
M12	GRB10
M12	NSUN5
M12	AC211433.1
M12	TMEM120A
M12	SSC4D
M12	TSC22D4
M12	ARMC10
M12	FLNC
M12	ZNF746
M12	TRAM1
M12	MROH1
M12	PTPN3
M12	USP20
M12	DNAJC1
M12	ZSWIM8
M12	KCNQ1-AS1
M12	CDKN1C
M12	ZNF408
M12	SCYL1
M12	EHBP1L1
M12	MAP3K11
M12	PCNX3
M12	SIPA1
M12	MUS81
M12	EFEMP2
M12	EIF1AD
M12	INPPL1
M12	AP001189.5
M12	ZPR1
M12	SIDT2
M12	FGD4
M12	RAPGEF3
M12	CACNB3
M12	LMBR1L
M12	USP15
M12	TBK1
M12	ZNF140
M12	UFM1
M12	AL161421.1
M12	FNDC3A
M12	RAP2A
M12	COL4A2
M12	DCAF5
M12	NOXRED1
M12	RHOV
M12	TARSL2
M12	RHBDF1
M12	TAOK2
M12	GDPD3
M12	STX4
M12	ZNF646
M12	SLC6A10P
M12	RBL2
M12	MON1B
M12	ATMIN
M12	C17orf107
M12	ACAP1
M12	MAP2K4
M12	MAPK7
M12	SDF2
M12	ZNF207
M12	PEX12
M12	STARD3
M12	MLX
M12	MAP3K14-AS1
M12	SLC26A11
M12	CSNK1D
M12	ZNF24
M12	MBD2
M12	MIDN
M12	PCSK4
M12	DOCK6
M12	ZNF791
M12	ARRDC2
M12	SERTAD3
M12	PLAUR
M12	ZNF155
M12	ZNF230
M12	ZNF222
M12	ZNF224
M12	ZNF225
M12	CCDC9
M12	HSD17B14
M12	RRAS
M12	IRF3
M12	NR1H2
M12	AC011468.1
M12	ZNF528-AS1
M12	ZNF578
M12	ZNF419
M12	RBCK1
M12	MAP1LC3A
M12	TRPC4AP
M12	PROCR
M12	CEBPB
M12	NPEPL1
M12	CHODL
M12	TBX1
M12	H1F0
M12	ODF3B
M12	JADE3
M12	PCSK1N
M12	FMR1
M12	ZNF275
M13	MYCL
M13	RNF11
M13	LEPR
M13	MIER1
M13	AL603750.1
M13	SYDE2
M13	DR1
M13	CEPT1
M13	RSBN1
M13	HIPK1
M13	TSPAN2
M13	PDE4DIP
M13	CGN
M13	RPS27
M13	RNF2
M13	TROVE2
M13	RBBP5
M13	SNAP47
M13	ZNF670
M13	NBAS
M13	FKBP1B
M13	THUMPD2
M13	COX7A2L
M13	FBXO11
M13	REL
M13	HK2
M13	VAMP5
M13	AC125232.2
M13	AC073869.1
M13	RAPGEF4
M13	FZD7
M13	LINC01881
M13	SRGAP3
M13	RBSN
M13	GOLGA4
M13	SETD2
M13	DCP1A
M13	LRIG1
M13	ZBTB11
M13	GSK3B
M13	ZNF148
M13	MSL2
M13	PPP1R2
M13	CCDC149
M13	SLAIN2
M13	AC093752.1
M13	LARP1B
M13	RPL7AP28
M13	RAB33B
M13	ZNF330
M13	CEP44
M13	LPCAT1
M13	TENT4A
M13	ZFR
M13	GPBP1
M13	CHD1
M13	PJA2
M13	CSNK1G3
M13	CSNK1A1
M13	BOD1
M13	UIMC1
M13	BRD2
M13	ZNF451
M13	UFL1
M13	LATS1
M13	SCAF8
M13	SNX9
M13	SUN1
M13	LINC01446
M13	CCT6P3
M13	ZP3
M13	CCDC146
M13	ASNS
M13	SMO
M13	NRF1
M13	KDM7A
M13	ZNF767P
M13	ERI1
M13	MTUS1
M13	EIF4EBP1
M13	TMEM68
M13	AC115837.1
M13	ZBTB10
M13	RPL30
M13	RNF19A
M13	ZNF250
M13	PTAR1
M13	PHF2
M13	OLFML2A
M13	ZBTB34
M13	FBXW5
M13	DPP7
M13	ARL5B
M13	MLLT10
M13	AVPI1
M13	SMNDC1
M13	NHLRC2
M13	AFAP1L2
M13	FAM160B1
M13	TIAL1
M13	PPP2R2D
M13	RRP8
M13	SPTY2D1
M13	LIN7C
M13	MACROD1
M13	TRMT112
M13	EMSY
M13	PAK1
M13	BUD13
M13	ZBTB44
M13	SRRM4
M13	WBP4
M13	KBTBD6
M13	SLC22A17
M13	NFATC4
M13	PPM1A
M13	GTF2A1
M13	MGA
M13	TTBK2
M13	GABPB1
M13	PDCD7
M13	ARIH1
M13	BAIAP3
M13	C16orf72
M13	SMG1P3
M13	AC009086.3
M13	ZNRF1
M13	HSDL1
M13	SMTNL2
M13	USP43
M13	HS3ST3A1
M13	HS3ST3B1
M13	NCOR1
M13	ALKBH5
M13	RPL23A
M13	TRAF4
M13	CRLF3
M13	MSL1
M13	AC015813.6
M13	BAHCC1
M13	ZNF77
M13	ZNF823
M13	CPAMD8
M13	ZNF431
M13	ZNF91
M13	AC139769.1
M13	LSM14A
M13	ZNF146
M13	NOP53
M13	RPS11
M13	ZNF766
M13	ZNF808
M13	TBC1D20
M13	STK35
M13	USP25
M13	BRD1
M13	ZBED4
M13	PPP1R3F
M13	ABCB7
M13	OCRL
M13	AFF2
M14	ECE1
M14	ZDHHC18
M14	GMEB1
M14	YTHDF2
M14	S100PBP
M14	MAST2
M14	COA7
M14	ZYG11A
M14	CTH
M14	KCNC4
M14	SLC16A1-AS1
M14	SLC50A1
M14	SLC19A2
M14	EIF2D
M14	MIR205HG
M14	TAF1A
M14	TAF1B
M14	AC010969.2
M14	E2F6
M14	WDR43
M14	CDC42EP3
M14	SMYD5
M14	MTHFD2
M14	C2orf68
M14	RMND5A
M14	POLR1B
M14	GPR155
M14	GULP1
M14	CUL3
M14	DGKD
M14	CAND2
M14	HSPBAP1
M14	AC096992.2
M14	RUFY3
M14	CDS1
M14	MAPK10
M14	SMARCA5
M14	PDZD2
M14	PLCXD3
M14	SMIM15
M14	OCLN
M14	CMYA5
M14	WDR36
M14	SEMA6A
M14	LARS
M14	WWC1
M14	MSX2
M14	GRK6
M14	TFEB
M14	PGC
M14	TNFRSF21
M14	ZBTB24
M14	NCOA7
M14	EPB41L2
M14	NHSL1
M14	VWDE
M14	MACC1
M14	MPP6
M14	OSBPL3
M14	KIAA0895
M14	RALA
M14	MRPS17
M14	NSUN5P1
M14	CPSF4
M14	EPHB4
M14	CPA4
M14	MEST
M14	AKR1B1
M14	ZDHHC2
M14	SH2D4A
M14	CLU
M14	KIF13B
M14	RAB11FIP1
M14	E2F5
M14	FAM84B
M14	ARHGAP39
M14	TTC39B
M14	CBWD6
M14	ANXA1
M14	TEX10
M14	AL157829.1
M14	GTF3C4
M14	TPRN
M14	ZMYND19
M14	FAM107B
M14	STAM
M14	ZNF37BP
M14	ZNF485
M14	ZNF488
M14	CCDC6
M14	TYSND1
M14	PLAU
M14	ZCCHC24
M14	TWNK
M14	NOLC1
M14	EIF3A
M14	TNNT3
M14	TUB
M14	CCDC86
M14	AP001972.5
M14	ARRB1
M14	YAP1
M14	TMEM123
M14	RPAP3
M14	ITGA7
M14	IKZF4
M14	ZC3H10
M14	ACSS3
M14	DRAM1
M14	CDK8
M14	LINC01588
M14	EIF2B2
M14	RIN3
M14	CLMN
M14	RSL24D1
M14	GCOM1
M14	TSPAN3
M14	PEAK1
M14	CARHSP1
M14	SCNN1B
M14	ZNF48
M14	NFATC3
M14	PHLPP2
M14	DHX33
M14	SUZ12
M14	LINC02210
M14	SP6
M14	ANKRD40
M14	SLC9A3R1
M14	ZNF750
M14	GAREM1
M14	CRB3
M14	TIMM44
M14	FBXO17
M14	FUZ
M14	ZNF137P
M14	URB1
M14	SLC5A3
M14	RIPPLY3
M14	TMPRSS2
M14	SUMO3
M14	BCL2L13
M14	BID
M14	TTC28
M14	CCDC117
M14	MICALL1
M14	SERHL
M14	DDX3X
M14	AMER1
M15	AZIN2
M15	B4GALT2
M15	LMO4
M15	OVGP1
M15	WNT2B
M15	PPM1J
M15	S100A16
M15	POGK
M15	SOX13
M15	MAPKAPK2
M15	AKT3
M15	UCN
M15	EIF2B4
M15	RNF103
M15	CIAO1
M15	GCC2
M15	THAP4
M15	XPC
M15	DAZL
M15	C3orf35
M15	ARIH2
M15	TBC1D23
M15	EIF2A
M15	LINC00888
M15	NOA1
M15	MANBA
M15	AC025178.1
M15	SNX2
M15	UBE2B
M15	FBXW11
M15	AC139795.2
M15	SQSTM1
M15	DXO
M15	TNXB
M15	PBX2
M15	PHF1
M15	CUL9
M15	UBE2J1
M15	AMD1
M15	SERAC1
M15	CDK13
M15	SRRM3
M15	GPC2
M15	ORAI2
M15	IFRD1
M15	LSMEM1
M15	AC004925.1
M15	GPR37
M15	PAXIP1-AS2
M15	SNHG6
M15	ZFAND1
M15	MAF1
M15	CYHR1
M15	ZNF7
M15	CD274
M15	KIAA2026
M15	AL162411.1
M15	AL162231.2
M15	DCAF10
M15	FAM102A
M15	PPP1R26-AS1
M15	PPP1R26
M15	EXD3
M15	FAM208B
M15	HACD1
M15	AL450384.2
M15	NRBF2
M15	AL132656.4
M15	PIK3AP1
M15	FGFR2
M15	AL731577.2
M15	PGGHG
M15	TOLLIP
M15	MOB2
M15	CD81
M15	ARFIP2
M15	CREB3L1
M15	MADD
M15	FNBP4
M15	STX3
M15	BIRC3
M15	BACE1-AS
M15	FOXJ2
M15	PLEKHA5
M15	ZCCHC8
M15	CCDC92
M15	ELF1
M15	C14orf119
M15	CGRRF1
M15	MAP3K9
M15	MARK3
M15	HYPK
M15	DPP8
M15	AEN
M15	TNFRSF12A
M15	ZNF263
M15	GLIS2
M15	AC022167.2
M15	RBBP6
M15	ALDOA
M15	ZNF276
M15	LRRC37B
M15	GSDMB
M15	AC125257.1
M15	AOC2
M15	PPP1R9B
M15	TOB1
M15	CUEDC1
M15	ENDOV
M15	SOCS6
M15	KLF16
M15	ZSWIM4
M15	ILVBL
M15	TMEM38A
M15	SIN3B
M15	WTIP
M15	ZNF529-AS1
M15	CADM4
M15	DMPK
M15	KCNJ14
M15	ZNF83
M15	AC010487.1
M15	ZNF816
M15	ZNF702P
M15	TTYH1
M15	ZNF805
M15	ZNF8
M15	PLAGL2
M15	TCEA2
M15	MEMO1P1
M15	MIF
M15	AL031587.5
M15	JOSD1
M15	GTPBP1
M15	PPARA
[truncated: 5,744 more rows]
