# Supplementary material for: Gene-network based analysis of human placental trophoblast subtypes identifies critical genes as potential targets of therapeutic drugs
Source: J Integr Bioinform. 2023 Dec 22;20(4):20230011. doi: 10.1515/jib-2023-0011 (PMC10777358; doi:10.1515/jib-2023-0011)
Supplement: Supplementary file 3 — Supplementary Material Details [file j_jib-2023-0011_suppl_003.xlsx]

## Sheet: M1
Gene	Drug	InteractionType	Source	PMIDs
ABL2	DASATINIB	multitarget	TdgClinicalTrial,TEND,CIViC	20072833,25207766,11752352,17016423
ABL2	TOZASERTIB	inhibitor	DTC	19035792
ABL2	PONATINIB		DTC	20513156
ABL2	IMATINIB		CIViC	25207766
AK4	TENOFOVIR		PharmGKB
BRDT	TRIAZOLAM		DTC	22137933
BRDT	MIDAZOLAM		DTC	22137933
BRDT	ALPRAZOLAM		DTC	22137933
CD55	CHEMBL35482		NCI	11528371
CD55	ALCOHOL		NCI	17383432
CYP1B1	AMINOGLUTETHIMIDE		NCI	18256205
CYP1B1	ANASTROZOLE		NCI	18256205
CYP1B1	FORMESTANE		NCI	18256205
CYP1B1	PACLITAXEL		PharmGKB	21151855,24599932
CYP1B1	FLUOROURACIL		PharmGKB	24958282
CYP1B1	FADROZOLE		NCI	18256205
CYP1B1	DOCETAXEL		PharmGKB	21151855
CYP1B1	ACACETIN		DTC	21482471
CYP1B1	TOREMIFENE		NCI	8262671
CYP1B1	EPIRUBICIN		PharmGKB	24599932,24958282
CYP1B1	CYCLOPHOSPHAMIDE		PharmGKB	24599932,24958282
CYP1B1	CHRYSIN	inhibitor	DTC	23600958
CYP1B1	ISOPROPYL ALCOHOL		NCI	6409434
CYP1B1	2'H,4H-[2,8'-BICHROMEN]-4-ONE		DTC	23600958
CYP1B1	PINOCEMBRIN		TTD
CYP1B1	SPIRONOLACTONE		NCI	7079590
CYP1B1	RISPERIDONE		PharmGKB
CYP1B1	AMODIAQUINE		PharmGKB
CYP1B1	DOXORUBICIN		PharmGKB
CYP1B1	ALPHA-NAPHTHOFLAVONE		DTC	23600958
CYP1B1	RIFAMPIN		NCI	6854335
CYP1B1	CHEMBL2347759		DTC	23600958
CYP1B1	NARINGENIN		TTD	21053930
CYP1B1	EXEMESTANE		NCI	18256205
CYP1B1	MEDROXYPROGESTERONE ACETATE		NCI	10764452
CYP1B1	2'H,4H-[2,5'-BICHROMEN]-4-ONE		DTC	23600958
CYP1B1	LETROZOLE		NCI	18256205
CYP1B1	BETA-NAPHTHOFLAVONE		DTC	19563207,23600958
CYP26B1	TALAROZOLE		TdgClinicalTrial
DDR2	DASATINIB	inhibitor	DoCM,CIViC,MyCancerGenomeClinicalTrial	22328973,23932362,18938156
DDR2	SARACATINIB		DTC	26191369
DDR2	ERLOTINIB		DoCM,CIViC	22328973,23932362,18938156
DDR2	REGORAFENIB	inhibitor	ChemblInteractions,MyCancerGenomeClinicalTrial
DDR2	NILOTINIB	inhibitor	DTC	26191369
EPB41	BUPROPION		PharmGKB
EPB41	NICOTINE		PharmGKB
EPHA2	DASATINIB	inhibitor,antagonist	DTC,TdgClinicalTrial,ChemblInteractions,TEND,DoCM,MyCancerGenomeClinicalTrial	19010823,19861960,20360610,20072833,18047674,17139284,17016423
EPHA2	LITHOGLYCOCHOLATE		DTC	23489211
EPHA2	TOZASERTIB		DTC
EPHA2	MLN-8054		DTC
EPHA2	OSI-632		DTC
EPHA2	VANDETANIB	inhibitor	ChemblInteractions
EPHA2	CYC-116		DTC
EPHA2	REGORAFENIB	inhibitor	MyCancerGenomeClinicalTrial
EPHA2	RG-1530		DTC
EPHA2	SORAFENIB		DTC
EPHA2	ALISERTIB		DTC
EPHA2	PF-00562271		DTC
EPHA2	R-406		DTC
EPHA2	LINIFANIB		DTC
EPHA2	SNS-314		DTC
EPHA2	CHEMBL578061		DTC
EPHA2	ILORASERTIB		DTC
ERRFI1	ERLOTINIB		CIViC	24550739
ESRRG	DIETHYLSTILBESTROL	antagonist,agonist	NCI	12579585,15161930,11297507,10592235
ESRRG	AFIMOXIFENE	antagonist	ChemblInteractions	10592235
HTR1D	ERGOTAMINE	agonist	TdgClinicalTrial,TEND	12558771,1646776,14504136,8384716,1407010
HTR1D	NARATRIPTAN HYDROCHLORIDE	agonist	ChemblInteractions
HTR1D	SUMATRIPTAN	agonist	TdgClinicalTrial,ChemblInteractions,TEND,TTD	15554784,12010765,18723285,11874390,12110114,11641558,11313163,11752352,10772044,10454495,10225363
HTR1D	PIROMELATINE		TTD
HTR1D	RIZATRIPTAN BENZOATE	agonist	ChemblInteractions
HTR1D	ZIPRASIDONE	agonist,antagonist	TEND	14638642,10516958,11132243,7562537,14728084,11910268
HTR1D	ZOLMITRIPTAN	agonist	TdgClinicalTrial,ChemblInteractions,TEND,TTD	11513839,9399012,15096229,9859690,11594437,10463324,10844127,10563228,11752352,20407761,29352859
HTR1D	NARATRIPTAN	agonist	TdgClinicalTrial,TEND	12463278,14725972,11897116,8741180,16389295,10410185,10563228,12010764,11752352,20687618,14728705,11152011
HTR1D	DIHYDROERGOTAMINE	agonist	TdgClinicalTrial,TEND	12558771,9605573,1379707,1324091,14744615,11752352,1407010
HTR1D	FROVATRIPTAN	agonist	TdgClinicalTrial,TEND,TTD	12028322,15342617,10883409,12028320,9700983,18360605,15185063,11752352,11735616,11152011,15311727
HTR1D	GSK163090	antagonist	ChemblInteractions
HTR1D	DIHYDROERGOTAMINE MESYLATE	agonist	ChemblInteractions
HTR1D	RIZATRIPTAN	agonist	TdgClinicalTrial,TEND,TTD	15821444,8904614,12269863,9127118,12093318,11752352,15056946,9056052,11487512
HTR1D	OLANZAPINE	agonist,antagonist	TdgClinicalTrial	17848919
HTR1D	FROVATRIPTAN SUCCINATE	agonist	ChemblInteractions
HTR1D	ALMOTRIPTAN	agonist	TdgClinicalTrial,TEND	11642004,11752352,11134654,10193663
HTR1D	ELETRIPTAN	agonist	TdgClinicalTrial,TEND,TTD	11513839,15821444,12498013,11752352,11152011,10193663
HTR1D	DONITRIPTAN	agonist	ChemblInteractions,TTD
HTR1D	CHEMBL490417		DTC	21053897
HTR1D	TONABERSAT		TdgClinicalTrial,TTD
HTR1D	SUMATRIPTAN SUCCINATE	agonist	ChemblInteractions
HTR1D	ALMOTRIPTAN MALATE	agonist	ChemblInteractions
HTR1D	ELETRIPTAN HYDROBROMIDE	agonist	ChemblInteractions
IFNLR1	PEGINTERFERON LAMBDA-1A	agonist	ChemblInteractions
LPIN1	ROSIGLITAZONE		PharmGKB	18693052
MTF1	APTO-253		TdgClinicalTrial
MYCN	DINUTUXIMAB		PharmGKB,FDA
MYCN	CYCLOPHOSPHAMIDE		NCI	12439032
MYCN	ETOPOSIDE		NCI	12439032
MYCN	CISPLATIN		NCI	12439032
MYCN	TRETINOIN		NCI	11107126
MYCN	VINCRISTINE		NCI	12439032
MYCN	SONIDEGIB		CIViC	24651015
MYCN	BIRABRESIB		CIViC	26631615
MYCN	PANOBINOSTAT		CIViC	26733615
PKN2	PF-00562271		DTC
PKN2	ERLOTINIB		DTC
PKN2	DOVITINIB		DTC
PKN2	CHEMBL541400		DTC
PKN2	ENTRECTINIB		DTC
PKN2	RG-1530		DTC
PKN2	ILORASERTIB		DTC
PKN2	CHEMBL379975		DTC
PKN2	DASATINIB		DTC
PKN2	GSK-269962A		DTC
PKN2	TAE-684		DTC
PKN2	TOZASERTIB		DTC
PKN2	GW441756X		DTC
PKN2	CYC-116		DTC
PKN2	QUERCETIN	inhibitor	MyCancerGenome
PKN2	CHEMBL225519		DTC
PKN2	LY-2090314		DTC
PKN2	SOTRASTAURIN		DTC
PKN2	ALSTERPAULLONE		DTC
PKN2	CENISERTIB		DTC
PLEKHA6	HALOPERIDOL		PharmGKB	27023437
PPOX	GIVOSIRAN		PharmGKB,FDA
PRKAA2	METFORMIN		DTC,PharmGKB	26471090,22722338
PRKAA2	METFORMIN HYDROCHLORIDE		DTC	23490148
PRKAA2	CHEMBL2348411		DTC	23490148
PRKAA2	HESPERADIN	inhibitor	DTC	19035792
PRKAA2	SAPONARIN		DTC	26471090
SDC1	HEPARIN		NCI	11333985
SDC1	INDATUXIMAB RAVTANSINE		TTD
SV2A	BRIVARACETAM	other/unknown,modulator	TdgClinicalTrial,ChemblInteractions,TTD
SV2A	LEVETIRACETAM	agonist,modulator	TdgClinicalTrial,ChemblInteractions,TTD	18072813,15367040,16434140,16556440,17431542,15210974,17461889
SV2A	SELETRACETAM	modulator	TdgClinicalTrial	18183537,17199025
SV2A	INSULIN		NCI	16306227
TNFRSF1B	CARBAMAZEPINE		NCI	15565432
TNFRSF1B	ETANERCEPT		PharmGKB	30075559,11752352
TNFRSF1B	INFLIXIMAB		PharmGKB	25850964,18565259,25537528,22129793
TNFRSF1B	LITHIUM		NCI	15565432
TNFRSF1B	STAVUDINE		NCI	9430255
TNFRSF1B	DIDANOSINE		NCI	9430255
ACVR2A	BIMAGRUMAB	antibody	TTD
ACVR2A	SOTATERCEPT		TdgClinicalTrial
DHRS9	CHEMBL459574		DTC	19188072
DHRS9	CHEMBL517425		DTC	19188072
DHRS9	PROTECTED SIPHONODICTYAL C		DTC	19188072
DHRS9	CHEMBL514876		DTC	19188072
DHRS9	(+/-)-WIEDENDIOL B		DTC	19188072
DHRS9	CHEMBL456414		DTC	19188072
DHRS9	CHEMBL461471		DTC	19188072
FAM178B	LITHIUM		PharmGKB	29121268
MERTK	MK-2461	inhibitor	TTD
MERTK	HESPERADIN	inhibitor	DTC	19035792
NFE2L2	LOTEPREDNOL ETABONATE		DTC
NFE2L2	PHENOXYCARB		DTC
NFE2L2	METHIOCARB		DTC
NFE2L2	MORNIFLUMATE		DTC
NFE2L2	CHEMBL460273		DTC
NFE2L2	BECLOMETHASONE DIPROPIONATE		DTC
NFE2L2	NALED		DTC
NFE2L2	TRIBUTYLTIN-OXIDE		DTC
NFE2L2	ALDICARB		DTC
NFE2L2	CHEMBL590184		DTC
NFE2L2	PROPYLPARABEN		DTC
NFE2L2	CLOROPHENE		DTC
NFE2L2	RHEIN		DTC
NFE2L2	CHEMBL398363		DTC
NFE2L2	CHOLECALCIFEROL		DTC
NFE2L2	MEGESTROL ACETATE		DTC
NFE2L2	QUESTIOMYCIN B		DTC
NFE2L2	CHEMBL528390		DTC
NFE2L2	NILUTAMIDE		DTC
NFE2L2	CYPRODINIL		DTC
NFE2L2	EPOETIN BETA		NCI	16707229
NFE2L2	CHRYSENE		DTC
NFE2L2	ZAFIRLUKAST		DTC
NFE2L2	PROPANTHELINE BROMIDE		DTC
NFE2L2	ETODOLAC		DTC
NFE2L2	IOXYNIL		DTC
NFE2L2	TRICHLORMETHINE		DTC
NFE2L2	TRIS(2,3-DIBROMOPROPYL)PHOSPHATE		DTC
NFE2L2	CHEMBL601353		DTC
NFE2L2	TUBERCIDIN		DTC
NFE2L2	LIOTHYRONINE SODIUM		DTC
NFE2L2	DIFENOCONAZOLE		DTC
NFE2L2	ALSTERPAULLONE		DTC
NFE2L2	CHEMBL172988		DTC
NFE2L2	PREDNICARBATE		DTC
NFE2L2	CHEMBL588038		DTC
NFE2L2	EPINEPHRINE		DTC
NFE2L2	CHEMBL124006		DTC
NFE2L2	CHEMBL1531222		DTC
NFE2L2	BLEOMYCIN		NCI	15208274
NFE2L2	SIROLIMUS		NCI	17652445
NFE2L2	MALATHION		DTC
NFE2L2	CHEMBL148831		DTC
NFE2L2	CHEMBL576208		DTC
NFE2L2	PHENYLALANINE		DTC
NFE2L2	CHRYSIN		DTC
NFE2L2	MIFEPRISTONE		DTC
NFE2L2	PIPOBROMAN		DTC
NFE2L2	CHEMBL225257		DTC
NFE2L2	PENDIMETHALIN		DTC
NFE2L2	CHLORANIL		DTC
NFE2L2	DEFEROXAMINE MESYLATE		DTC
NFE2L2	FLUFENAMIC ACID		DTC
NFE2L2	ENNIATIN B		DTC
NFE2L2	ANDALUSOL		DTC	23046382
NFE2L2	LITHIUM		NCI	18619545
NFE2L2	DIGOXIN		DTC
NFE2L2	CHEMBL1079460		DTC
NFE2L2	FENBUCONAZOLE		DTC
NFE2L2	BENZYL ISOTHIOCYANATE		DTC
NFE2L2	ANGUIDIN		DTC
NFE2L2	TETRABROMOBENZOTRIAZOLE		DTC
NFE2L2	TRICIRIBINE		DTC
NFE2L2	CHEMBL590706		DTC
NFE2L2	CHEMBL601933		DTC
NFE2L2	TEMEFOS		DTC
NFE2L2	CHEMBL600306		DTC
NFE2L2	TRIAMCINOLONE		DTC
NFE2L2	METHANESULFONIC ACID METHYL ESTER		DTC
NFE2L2	DEFEROXAMINE		NCI	16950787
NFE2L2	OXYPHENBUTAZONE		DTC
NFE2L2	BROMOCHLOROACETIC ACID		DTC
NFE2L2	CHEMBL398412		DTC	21956953
NFE2L2	CHEMBL602424		DTC
NFE2L2	CHEMBL199592		DTC
NFE2L2	CHEMBL403741		DTC
NFE2L2	CETYLPYRIDINIUM BROMIDE		DTC
NFE2L2	PHENOTHIAZINE		DTC
NFE2L2	CHEMBL443436		DTC
NFE2L2	CHEMBL1492017		DTC
NFE2L2	PROGESTERONE		DTC
NFE2L2	CHEMBL2002487		DTC
NFE2L2	BETANAPHTHOL		DTC
NFE2L2	2'-HYDROXYCHALCONE		DTC
NFE2L2	TRICLOFENOL		DTC
NFE2L2	CHEMBL261692		DTC
NFE2L2	MEPANIPYRIM		DTC
NFE2L2	HELENALIN		DTC
NFE2L2	PREGNENOLONE CARBONITRILE		DTC
NFE2L2	TANNIN PYROGALLOL		DTC
NFE2L2	CHEMBL184450		DTC
NFE2L2	CHEMBL580918		DTC
NFE2L2	BETAMETHASONE		DTC
NFE2L2	PHLORETIN		DTC
NFE2L2	PREDNISOLONE		DTC
NFE2L2	TRIBROMOACETIC ACID		DTC
NFE2L2	LEVOTHYROXINE		DTC
NFE2L2	CYPROTERONE ACETATE		DTC
NFE2L2	CHEMBL168075		DTC
NFE2L2	SULFORAPHANE		DTC	20304643
NFE2L2	FENTICLOR		DTC
NFE2L2	CHEMBL259865		DTC
NFE2L2	FIBROBLAST GROWTH FACTOR-1		NCI	15870071
NFE2L2	HYPERICIN		NCI	17219054
NFE2L2	SIDURON		DTC
NFE2L2	ENDRIN		DTC
NFE2L2	CHEMBL1761683		DTC
NFE2L2	PROPICONAZOLE		DTC
NFE2L2	FENAMIDONE		DTC
NFE2L2	BUSPIRONE		DTC
NFE2L2	OXYPHENONIUM BROMIDE		DTC
NFE2L2	ISOFENPHOS		DTC
NFE2L2	CHEMBL584458		DTC
NFE2L2	CHEMBL83761		DTC
NFE2L2	ALFUZOSIN HYDROCHLORIDE		DTC
NFE2L2	DIGOXIGENIN		DTC
NFE2L2	CHEMBL555242		DTC
NFE2L2	DEMETON-S-METHYL		DTC
NFE2L2	PYRAZOLE		NCI	16374848
NFE2L2	LONIDAMINE		DTC
NFE2L2	CHEMBL601137		DTC
NFE2L2	DESOXIMETASONE		DTC
NFE2L2	NITROMIDE		DTC
NFE2L2	DYDROGESTERONE		DTC
NFE2L2	HYDROCORTISONE		DTC
NFE2L2	CHEMBL153057		DTC
NFE2L2	HYDROQUINONE		DTC
NFE2L2	NITAZOXANIDE		DTC
NFE2L2	SUFENTANIL CITRATE		DTC
NFE2L2	CHEMBL69367		DTC
NFE2L2	CHEMBL1563896		DTC
NFE2L2	CHEMBL426404		DTC
NFE2L2	COUMARIN		DTC
NFE2L2	CHEMBL578944		DTC
NFE2L2	2,4-DIHYDROXYBENZOPHENONE		DTC
NFE2L2	BACLOFEN		DTC
NFE2L2	CHEMBL602383		DTC
NFE2L2	CHEMBL177991		DTC
NFE2L2	PYRIDALYL		DTC
NFE2L2	HYDROCORTISONE ACETATE		DTC
NFE2L2	CHEMBL530682		DTC
NFE2L2	NIHYDRAZONE		DTC
NFE2L2	PANTOPRAZOLE SODIUM		DTC
NFE2L2	LAGASCATRIOL		DTC	23046382
NFE2L2	METHYLTHIONINIUM CHLORIDE		DTC
NFE2L2	DIENESTROL		DTC
NFE2L2	NEFAZODONE HYDROCHLORIDE		DTC
NFE2L2	DOCUSATE SODIUM		DTC
NFE2L2	METACRESOL		DTC
NFE2L2	CHEMBL70582		DTC
NFE2L2	FLUMAZENIL		DTC
NFE2L2	NITROXOLINE		DTC
NFE2L2	CARBENOXOLONE SODIUM		DTC
NFE2L2	CHEMBL536599		DTC
NFE2L2	OMEPRAZOLE		DTC
NFE2L2	NANDROLONE		DTC
NFE2L2	PHENOL		DTC
NFE2L2	TRICHLORFON		DTC
NFE2L2	CHEMBL583584		DTC
NFE2L2	INDOLE-3-BUTYRIC ACID		DTC
NFE2L2	FLAVONE		DTC
NFE2L2	GUANFACINE HYDROCHLORIDE		DTC
NFE2L2	CHEMBL581574		DTC
NFE2L2	MELPHALAN		DTC
NFE2L2	CHEMBL583558		DTC
NFE2L2	BROMODICHLOROACETIC ACID		DTC
NFE2L2	RIMSULFURON		DTC
NFE2L2	CLOXYQUIN		DTC
NFE2L2	PHENYTOIN		DTC
NFE2L2	DIMETHENAMID		DTC
NFE2L2	TRETINOIN		DTC,NCI	18048326
NFE2L2	METHYSTICIN		DTC
NFE2L2	KAEMPFEROL		DTC
NFE2L2	SUFORAPHANE ISOSELENOCYANATE		DTC	20304643
NFE2L2	CHEMBL166112		DTC
NFE2L2	CHEMBL599100		DTC
NFE2L2	CHEMBL2094567		DTC
NFE2L2	CHEMBL582081		DTC
NFE2L2	CHEMBL77675		DTC
NFE2L2	CHEMBL530291		DTC
NFE2L2	DINOSEB		DTC
NFE2L2	BIPHENYL		DTC
NFE2L2	CHEMBL68096		DTC
NFE2L2	CHEMBL579318		DTC
NFE2L2	CHLOROPHACINONE		DTC
NFE2L2	DICYCLOHEXYLCARBODIIMIDE		DTC
NFE2L2	TRIFLUMIZOLE		DTC
NFE2L2	NIZOFENONE		DTC
NFE2L2	TRITON X		DTC
NFE2L2	DICHLON		DTC
NFE2L2	E1501		DTC
NFE2L2	AZINPHOS-ETHYL		DTC
NFE2L2	CHEMBL220087		DTC
NFE2L2	ISOFLUPREDONE ACETATE		DTC
NFE2L2	DIMETHYL YELLOW		DTC
NFE2L2	CHEMBL269881		DTC
NFE2L2	CHEMBL275311		DTC
NFE2L2	BROMAMINIC ACID		DTC
NFE2L2	LIPOIC ACID, ALPHA		DTC
NFE2L2	BENZETHONIUM CHLORIDE		DTC
NFE2L2	TRYPTANTHRIN		DTC
NFE2L2	CISPLATIN		DTC
NFE2L2	ALPHA-TERTHIENYL		DTC
NFE2L2	CHEMBL1287983		DTC
NFE2L2	1-NAPHTHOL		DTC
NFE2L2	TIRATRICOL		DTC
NFE2L2	METHOXYCHLOR		DTC
NFE2L2	STROPHANTHIDIN ACETATE		DTC
NFE2L2	NOVIFLUMURON		DTC
NFE2L2	AMINACRINE HYDROCHLORIDE		DTC
NFE2L2	DIMETHYL FUMARATE		DTC	23647822
NFE2L2	4-AMINOPHENOL		DTC
NFE2L2	IODOFORM		DTC
NFE2L2	CHEMBL591361		DTC
NFE2L2	ANISOCOUMARIN H		DTC
NFE2L2	CAPSAICIN		DTC,NCI	17979524
NFE2L2	CHEMBL1257022		DTC
NFE2L2	TEBUFENOZIDE		DTC
NFE2L2	CARBOQUONE		DTC
NFE2L2	ISATIN		DTC
NFE2L2	CHEMBL584635		DTC
NFE2L2	DIPYRITHIONE		DTC
NFE2L2	AMITRAZ		DTC
NFE2L2	DIETHYLCARBAMAZINE CITRATE		DTC
NFE2L2	OXYMETHOLONE		DTC
NFE2L2	FENHEXAMID		DTC
NFE2L2	CHEMBL127579		DTC
NFE2L2	CHEMBL577662		DTC
NFE2L2	VATALANIB		DTC
NFE2L2	CHEMBL529918		DTC
NFE2L2	DICHLORODIMETHYLSTANNANE		DTC
NFE2L2	PHENOXYBENZAMINE		DTC
NFE2L2	DIACEREIN		DTC
NFE2L2	BROMODIOLONE		DTC
NFE2L2	QUINOXYFEN		DTC
NFE2L2	MECHLORETHAMINE HYDROCHLORIDE		DTC
NFE2L2	CHEMBL586135		DTC
NFE2L2	INDIUM CHLORIDE		DTC
NFE2L2	HYDROXYPROGESTERONE CAPROATE		DTC
NFE2L2	DEXAMETHASONE		DTC,NCI	15870285
NFE2L2	METHYLPREDNISOLONE ACETATE		DTC
NFE2L2	CHEMBL609606		DTC
NFE2L2	SAQUINAVIR MESYLATE		DTC
NFE2L2	BENZO[B]TRIPHENYLENE		DTC
NFE2L2	PENTACHLORONITROBENZENE		DTC
NFE2L2	ANTIMYCIN A		DTC
NFE2L2	TETRANITROMETHANE		DTC
NFE2L2	DESMEDIPHAM		DTC
NFE2L2	CHEMBL591630		DTC
NFE2L2	RIMEXOLONE		DTC
NFE2L2	SAPANISERTIB		CIViC
NFE2L2	HYDROXYFLUTAMIDE		DTC
NFE2L2	CHEMBL1363033		DTC
NFE2L2	LEAD DIACETATE TRIHYDRATE		DTC
NFE2L2	CHEMBL84685		DTC
NFE2L2	OXENDOLONE		DTC
NFE2L2	KAVAIN		DTC
NFE2L2	S-METOLACHLOR		DTC
NFE2L2	CHEMBL533388		DTC
NFE2L2	EMETINE HYDROCHLORIDE		DTC
NFE2L2	TEROXIRONE		DTC
NFE2L2	CHEMBL320361		DTC
NFE2L2	CHEMBL581872		DTC
NFE2L2	TYRPHOSTIN A9		DTC
NFE2L2	ROCAGLAMIDE		DTC
NFE2L2	METHYCLOTHIAZIDE		DTC
NFE2L2	RESACTIN A		DTC
NFE2L2	CHLOROPHENOTHANE		DTC
NFE2L2	IOBENGUANE		DTC
NFE2L2	9-AMINOCAMPTOTHECIN		DTC
NFE2L2	DISULFIRAM		DTC
NFE2L2	CARFILZOMIB		DTC
NFE2L2	LOPINAVIR		DTC
NFE2L2	CHLORMIDAZOLE		DTC
NFE2L2	CINOBUFOTALIN		DTC
NFE2L2	SIMETRIDE		DTC
NFE2L2	CHEMBL589711		DTC
NFE2L2	AMCINAFIDE		DTC
NFE2L2	ORTHOTOLIDINE		DTC
NFE2L2	CHEMBL38508		DTC
NFE2L2	BENZO[B]FLUORANTHENE		DTC
NFE2L2	DAIDZEIN		DTC
NFE2L2	SIMVASTATIN		NCI	17928392
NFE2L2	E-GUGGULSTERONE		DTC
NFE2L2	SPIRAMIDE		DTC
NFE2L2	EPIGALOCATECHIN GALLATE		NCI	16950787
NFE2L2	HALAZONE		DTC
NFE2L2	CANRENONE		DTC
NFE2L2	FURAZABOL		DTC
NFE2L2	CHEMBL1523215		DTC
NFE2L2	1-NAPHTHYLISOTHIOCYANATE		DTC
NFE2L2	2-PHENYLPHENOL		DTC
NFE2L2	CHEMBL600908		DTC
NFE2L2	TRICYCLAZOLE		DTC
NFE2L2	FUMAGILLIN		DTC
NFE2L2	DIBENZOYLMETHANE		DTC
NFE2L2	CHEMBL582030		DTC
NFE2L2	TRIBUTYLCHLOROSTANNANE		DTC
NFE2L2	MANEB		DTC
NFE2L2	CHEMBL585439		DTC
NFE2L2	PROCHLORAZ		DTC
NFE2L2	DEBRISOQUIN SULFATE		DTC
NFE2L2	4-CHLOROMERCURIBENZOIC ACID		DTC
NFE2L2	CHEMBL167529		DTC
NFE2L2	PIPOXOLAN HYDROCHLORIDE		DTC
NFE2L2	2-BROMOETHANOL		DTC
NFE2L2	GENISTEIN		DTC
NFE2L2	INDOLE-3-CARBINOL		DTC
NFE2L2	EXEMESTANE		DTC
NFE2L2	CYMOXANIL		DTC
NFE2L2	CHEMBL1537417		DTC
NFE2L2	CALCIPOTRIENE		DTC
NFE2L2	CHEMBL531079		DTC
NFE2L2	DIMETHISTERONE		DTC
NFE2L2	LITHOCHOLIC ACID		DTC
NFE2L2	CARFENTRAZONE-ETHYL		DTC
NFE2L2	IROFULVEN		NCI	9195958
NFE2L2	EUPAROTIN ACETATE		DTC
NFE2L2	BENZO(K)FLUORANTHENE		DTC
NFE2L2	MOLINATE		DTC
NFE2L2	THIOCYCLAM HYDROGEN OXALATE		DTC
NFE2L2	CURCUMIN		DTC	23742639
NFE2L2	ALPHA-ENDOSULFAN		DTC
NFE2L2	CADMIUM DICHLORIDE		DTC
NFE2L2	METHOPRENE		DTC
NFE2L2	NEOSTIGMINE METHYLSULFATE		DTC
NFE2L2	CHEMBL584883		DTC
NFE2L2	BECLOMETHASONE		DTC
NFE2L2	DAZOMET		DTC
NFE2L2	FLUORANTHENE		DTC
NFE2L2	TETRAZOLIUM RED		DTC
NFE2L2	FIPRONIL		DTC
NFE2L2	CHEMBL443343		DTC
NFE2L2	IONOMYCIN		NCI	15294043
NFE2L2	METHYLPREDNISOLONE		DTC
NFE2L2	PROPACHLOR		DTC
NFE2L2	FLUOXASTROBIN		DTC
NFE2L2	THIRAM		DTC
NFE2L2	2,4-DINITROPHENOL		DTC
NFE2L2	IOPANOIC ACID		DTC
NFE2L2	AZATHIOPRINE		DTC
NFE2L2	CHEMBL586982		DTC
NFE2L2	NOCODAZOLE		DTC
NFE2L2	BUPROFEZIN		DTC
NFE2L2	CHEMBL295337		DTC
NFE2L2	PAPAVERINE		DTC
NFE2L2	CHEMBL482050		DTC
NFE2L2	CHEMBL600734		DTC
NFE2L2	CITRIC ACID		DTC
NFE2L2	CHEMBL81782		DTC
NFE2L2	NIFUROXAZIDE		DTC
NFE2L2	CHLOROTRIPHENYLSTANNANE		DTC
NFE2L2	(1R)-TRANS-TETRAMETHRIN		DTC
NFE2L2	CHEMBL578929		DTC
NFE2L2	TELMISARTAN		DTC
NFE2L2	FURAZOLIDONE		DTC
NFE2L2	CLOCORTOLONE PIVALATE		DTC
NFE2L2	TRILOSTANE		DTC
NFE2L2	BUTYLPARABEN		DTC
NFE2L2	SPIPERONE		DTC
NFE2L2	CLIOQUINOL		DTC
NFE2L2	CHEMBL606167		DTC
NFE2L2	CHEMBL529986		DTC
NFE2L2	KEPONE		DTC
NFE2L2	THONZONIUM BROMIDE		DTC
NFE2L2	WHILE OLIVETOL		DTC
NFE2L2	CHEMBL583351		DTC
NFE2L2	2-METHOXY-1,4-NAPHTHOQUINONE		DTC
NFE2L2	CHEMBL1098875		DTC
NFE2L2	ALOE-EMODIN		DTC
NFE2L2	OCTABENZONE		DTC
NFE2L2	CLIOXANIDE		DTC
NFE2L2	CHEMBL600313		DTC
NFE2L2	ROTENONE		DTC
NFE2L2	MEDROXYPROGESTERONE ACETATE		DTC
NFE2L2	TETRADIFON		DTC
NFE2L2	AZACITIDINE		DTC
NFE2L2	AMINOCARB		DTC
NFE2L2	ANCITABINE		DTC
NFE2L2	CHEMBL591631		DTC
NFE2L2	CHEMBL220845		DTC
NFE2L2	RESVERATROL		DTC
NFE2L2	DOCEBENONE		DTC
NFE2L2	CLORGYLINE HYDROCHLORIDE		DTC
NFE2L2	BUTACHLOR		DTC
NFE2L2	VORINOSTAT		DTC
NFE2L2	BENZO[E]PYRENE		DTC
NFE2L2	DICUMAROL		DTC,NCI	12584558
NFE2L2	CYCLOASPEPTIDE A		DTC
NFE2L2	CHEMBL275260		DTC
NFE2L2	MORICIZINE HYDROCHLORIDE		DTC
NFE2L2	CHEMBL156959		DTC
NFE2L2	PD-169316		DTC
NFE2L2	CHEMBL29878		DTC
NFE2L2	BROMOCRIPTINE		NCI	18455424
NFE2L2	CHEMBL2095095		DTC
NFE2L2	T091317		DTC
NFE2L2	HALCINONIDE		DTC
NFE2L2	DIFLUNISAL		DTC
NFE2L2	RABEPRAZOLE SODIUM		DTC
NFE2L2	CHEMBL584269		DTC
NFE2L2	HYDROCORTISONE HEMISUCCINATE		DTC
NFE2L2	TRIAMCINOLONE ACETONIDE		DTC
NFE2L2	PARAROSANILINE		DTC
NFE2L2	TOPOTECAN HYDROCHLORIDE		DTC
NFE2L2	TRICLOSAN		DTC
NFE2L2	AMLEXANOX		DTC
NFE2L2	TOLFENAMIC ACID		DTC
NFE2L2	AZOXYSTROBIN		DTC
NFE2L2	CHEMBL138061		DTC
NFE2L2	ROSIGLITAZONE MALEATE		DTC
NFE2L2	ALLO-OCIMENE		DTC
NFE2L2	KINETIN RIBOSIDE		DTC
NFE2L2	NITRILOTRIACETIC ACID		DTC
NFE2L2	TOLONIUM CHLORIDE		DTC
NFE2L2	CHEMBL585656		DTC
NFE2L2	PAPAVERINE HYDROCHLORIDE		DTC
NFE2L2	CHEMBL299853		DTC
NFE2L2	CALCIMYCIN		DTC
NFE2L2	INDIGO		DTC
NFE2L2	CHEMBL592363		DTC
NFE2L2	TIBOLONE		DTC
NFE2L2	TROVAFLOXACIN MESYLATE		DTC
NFE2L2	CARBARIL		DTC
NFE2L2	METOLACHOR		DTC
NFE2L2	STREPTONIGRIN		DTC
NFE2L2	CHEMBL285157		DTC
NFE2L2	LYCOPENE		NCI	18566994
NFE2L2	GITOXIN		DTC
NFE2L2	PRAZEPAM		DTC
NFE2L2	BIS(DIMETHYLAMINETHIOCARBONYL)MONOSULFIDE		DTC
NFE2L2	DOXORUBICIN		NCI	18413364
NFE2L2	2-METHOXYESTRADIOL		DTC
NFE2L2	HEXACHLOROPHENE		DTC
NFE2L2	BUFOGENIN		DTC
NFE2L2	HYDROCORTISONE BUTYRATE		DTC
NFE2L2	DIGITOXIN		DTC
NFE2L2	ETHACRYNIC ACID		DTC
NFE2L2	2-ACETYLAMINOFLUORENE		DTC
NFE2L2	CYCLOHEXIMIDE		DTC
NFE2L2	CHEMBL167316		DTC
NFE2L2	ISOPROPYL PALMITATE		DTC
NFE2L2	PIFEXOLE		DTC
NFE2L2	CHEMBL577660		DTC
NFE2L2	5,7-DIHYDROXY-4-METHYLCOUMARIN		DTC
NFE2L2	CHEMBL599943		DTC
NFE2L2	PHOSALONE		DTC
NFE2L2	E324		DTC
NFE2L2	FENPYROXYMATE		DTC
NFE2L2	NORGESTREL		DTC
NFE2L2	FLUTAMIDE		DTC,NCI	16055512
NFE2L2	PHENYLPYRUVATE		DTC
NFE2L2	CHEMBL1287980		DTC
NFE2L2	CHEMBL1863271		DTC
NFE2L2	CHEMBL1453126		DTC
NFE2L2	CHLOROXYLENOL		DTC
NFE2L2	CHEMBL593366		DTC
NFE2L2	KAMEBANIN		DTC
NFE2L2	3-METHYLCHOLANTHRENE		DTC
NFE2L2	HYDROCORTISONE VALERATE		DTC
NFE2L2	CYCLOSPORINE		DTC
NFE2L2	DEXBUDESONIDE		DTC
NFE2L2	4-NONYLPHENOL		DTC
NFE2L2	RESMETHRIN		DTC
NFE2L2	CHEMBL1873684		DTC
NFE2L2	2,4-HEXADIENAL		DTC
NFE2L2	PREDNISOLONE ACETATE		DTC
NFE2L2	PYRIPROXYFEN		DTC
NFE2L2	CHEMBL53738		DTC
NFE2L2	NEPAPRAZOLE		DTC
NFE2L2	CHEMBL297304		DTC
NFE2L2	2-MERCAPTOBENZOTHIAZOLE		DTC
NFE2L2	CHEMBL587229		DTC
NFE2L2	CHEMBL601822		DTC
NFE2L2	VANOXERINE		DTC
NFE2L2	PHENTOLAMINE MESYLATE		DTC
NFE2L2	THIOPHANATE METHYL		DTC
NFE2L2	CHEMBL254077		DTC
NFE2L2	PHENAZINE		DTC
NFE2L2	PYROGALLOL		DTC
NFE2L2	PHENOXYBENZAMINE HYDROCHLORIDE		DTC
NFE2L2	CHEMBL598263		DTC
NFE2L2	ANISOMYCIN		DTC
NFE2L2	METHACHOLINE CHLORIDE		DTC
NFE2L2	ATORVASTATIN CALCIUM		DTC
NFE2L2	CHEMBL591412		DTC
NFE2L2	MOMETASONE FUROATE		DTC
NFE2L2	HARMINE HYDROCHLORIDE		DTC
NFE2L2	CHEMBL529138		DTC
NFE2L2	STILONIUM IODIDE		DTC
NFE2L2	PROCHLORPERAZINE EDISYLATE		DTC
NFE2L2	MONOBENZONE		DTC
NFE2L2	PYRACLOSTROBIN		DTC
NFE2L2	CHEMBL531268		DTC
NFE2L2	BISPHENOL A		DTC
NFE2L2	TRETAZICAR		DTC
NFE2L2	IDAZOXAN		DTC
NFE2L2	NAMODENOSON		DTC
NFE2L2	ANGUSTIBALIN		DTC
NFE2L2	TAZAROTENE		DTC
NFE2L2	DOPAMINE HYDROCHLORIDE		DTC
NFE2L2	PIOGLITAZONE HYDROCHLORIDE		DTC
NFE2L2	APIGENIN		DTC
NFE2L2	CHEMBL609438		DTC
NFE2L2	MITOTANE		DTC
NFE2L2	AZAMETHIPHOS		DTC
NFE2L2	BROMOCRIPTINE MESYLATE		DTC
NFE2L2	LANATOSIDE C		DTC
NFE2L2	NISOLDIPINE		DTC
NFE2L2	BENZOFURAN		DTC
NFE2L2	ACTINONIN		DTC
NFE2L2	ARTEANNUIN B		DTC
NFE2L2	CHEMBL296021		DTC
NFE2L2	CARBENDAZIM		DTC
NFE2L2	CHLORPYRIFOS		DTC
NFE2L2	PYRIDABEN		DTC
NFE2L2	PYRAFLUFEN-ETHYL		DTC
NFE2L2	NAPHTHOQUINONE		DTC
NFE2L2	ARISTOLOCHIC ACID		DTC
NFE2L2	STAUROSPORINE		NCI	11035812
NFE2L2	CHEMBL600360		DTC
NFE2L2	CHEMBL587389		DTC
NFE2L2	CHEMBL128729		DTC	23742639
NFE2L2	ADEFOVIR DIPIVOXIL		DTC
NFE2L2	PHENAZINE-1-CARBOXYLIC ACID		DTC
NFE2L2	CHEMBL582073		DTC
NFE2L2	CHEMBL388823		DTC
NFE2L2	CHEMBL1990783		DTC
NFE2L2	CHEMBL163970		DTC
NFE2L2	CHEMBL538965		DTC
NFE2L2	DARGLITAZONE		DTC
NFE2L2	COLCHICINE		DTC
NFE2L2	OXADIAZON		DTC
NFE2L2	PROPARGITE		DTC
NFE2L2	PROROXAN HYDROCHLORIDE		DTC
NFE2L2	CHEMBL578512		DTC
NFE2L2	METHYLEUGENOL		DTC
NFE2L2	AROMATICIN		DTC
NFE2L2	CHEMBL578502		DTC
NFE2L2	CHEMBL531710		DTC
NFE2L2	CAMPTOTHECIN		DTC
NFE2L2	EMODIN		DTC
NFE2L2	CHEMBL601547		DTC
NFE2L2	CHEMBL428064		DTC
NFE2L2	BREFELDIN A		DTC
NFE2L2	GAMMA-CYHALOTHRIN		DTC
NFE2L2	ORYZALIN		DTC
NFE2L2	CORTICOSTERONE		DTC
NFE2L2	DIFLORASONE DIACETATE		DTC
NFE2L2	CHEMBL576409		DTC
NFE2L2	FOSPIRATE		DTC
NFE2L2	DIETHYLSTILBESTROL		DTC
NFE2L2	BENZOQUINONE		DTC
NFE2L2	STANOLONE		DTC
NFE2L2	ACETOCHLOR		DTC
NFE2L2	2-AMINOANTHRACENE		DTC
NFE2L2	MEFENAMIC ACID		DTC
NFE2L2	CHEMBL591178		DTC
NFE2L2	1-HYDROXY-4-ETHOXYBENZENE		DTC
NFE2L2	EFAVIRENZ		DTC
NFE2L2	DOPAMINE		DTC
NFE2L2	SALICYLANILIDE		DTC
NFE2L2	ABSCISIC ACID		DTC
NFE2L2	DIPHENADIONE		DTC
NFE2L2	IPCONAZOLE		DTC
NFE2L2	METHABENZTHIAZURON		DTC
NFE2L2	CHEMBL1579130		DTC
NFE2L2	LEFLUNOMIDE		DTC
NFE2L2	CHEMBL1481509		DTC
NFE2L2	CHEMBL73380		DTC
NFE2L2	NANAOMYCIN		DTC
NFE2L2	PHENAZOPYRIDINE HYDROCHLORIDE		DTC
NFE2L2	THIOGUANINE		DTC
NFE2L2	BITERTANOL		DTC
NFE2L2	DIELDRIN		DTC
NFE2L2	TROGLITAZONE		DTC
NFE2L2	CYCLOFENIL		DTC
NFE2L2	YANGONIN		DTC
NFE2L2	ETOXAZOLE		DTC
NFE2L2	ALACHLOR		DTC
NFE2L2	CHEMBL578675		DTC
NFE2L2	MERCAPTOPURINE		DTC
NFE2L2	CHEMBL224318		DTC
NFE2L2	CHEMBL600692		DTC
NFE2L2	BROMETHALIN		DTC
NFE2L2	STROPHANTHIDIN		DTC
NFE2L2	CHEMBL584442		DTC
NFE2L2	THIOINOSINE		DTC
NFE2L2	METHYL ABIETATE		DTC
NFE2L2	CHRYSOPHANOL		DTC
NFE2L2	PELUBIPROFEN		DTC
NFE2L2	STANOZOLOL		DTC
NFE2L2	CHEMBL1362503		DTC
NFE2L2	DACTOLISIB		DTC
NFE2L2	LINOLEIC ACID		DTC
NFE2L2	MENADIONE		DTC
NFE2L2	CHEMBL596839		DTC
NFE2L2	HARMINE		DTC
NFE2L2	CHEMBL598903		DTC
NFE2L2	PENTAMIDINE ISETHIONATE		DTC
NFE2L2	CHEMBL225563		DTC
NFE2L2	PYRITHIONE SODIUM		DTC
NFE2L2	MELENGESTROL ACETATE		DTC
NFE2L2	TOSUFLOXACIN TOSYLATE		DTC
NFE2L2	CHLORDANE		DTC
NFE2L2	LASALOCID A SODIUM		DTC
NFE2L2	FLUMETHASONE PIVALATE		DTC
NFE2L2	CHEMBL604528		DTC
NFE2L2	FIPEXIDE HYDROCHLORIDE		DTC
NFE2L2	INDOMETHACIN		NCI	11909699
NFE2L2	CHEMBL592305		DTC
NFE2L2	1-NITROPYRENE		DTC
NFE2L2	CHEMBL578636		DTC
NFE2L2	CHEMBL585591		DTC
NFE2L2	CHEMBL515617		DTC
NFE2L2	MEDRYSONE		DTC
NFE2L2	FLUORODIFEN		DTC
NFE2L2	6-CHLOROFLAVONE		DTC
NFE2L2	LUFENURON		DTC
NFE2L2	CHEMBL54918		DTC
NFE2L2	MALINAMIDE		DTC
NFE2L2	NITROFURAZONE		DTC
NFE2L2	ACROLEIN		DTC
NFE2L2	PHENANTHROLINE		DTC
NFE2L2	CHEMBL601757		DTC
NFE2L2	METHOTREXATE		DTC
NFE2L2	ETHYNODIOL DIACETATE		DTC
NFE2L2	CHEMBL600334		DTC
NFE2L2	MESO-HEXESTROL		DTC
NFE2L2	DICHLORVOS		DTC
NFE2L2	SORAFENIB TOSYLATE		DTC
NFE2L2	CHEMBL609570		DTC
NFE2L2	9,10-PHENANTHRENEQUINONE		DTC
NFE2L2	DIHYDROXANTHOHUMOL		DTC
NFE2L2	SB-242084		DTC
NFE2L2	DIBUCAINE HYDROCHLORIDE		DTC
NFE2L2	ROSIGLITAZONE		NCI	18302760
NFE2L2	BENODANIL		DTC
NFE2L2	BIFENAZATE		DTC
NFE2L2	ELLIPTECINE		DTC
NFE2L2	SOFALCONE		DTC
NFE2L2	CHEMBL1304363		DTC
NFE2L2	8-CYCLOPENTYLTHEOPHYLLINE		DTC
NFE2L2	AURIN		DTC
NFE2L2	BRONOPOL		DTC
NFE2L2	RONNEL		DTC
NFE2L2	ENDOSULFAN		DTC
NFE2L2	OUABAIN		DTC
NFE2L2	DIBENZ[A,H]ANTHRACENE		DTC
NFE2L2	GALLIC ACID		DTC
NFE2L2	CHEMBL388979		DTC
NFE2L2	CHEMBL535307		DTC
NFE2L2	TPCK		DTC
NFE2L2	CHEMBL581880		DTC
NFE2L2	CHEMBL578915		DTC
NFE2L2	TENATOPRAZOLE		DTC
NFE2L2	CHEMBL528181		DTC
NFE2L2	CHEMBL582055		DTC
NFE2L2	FLUDARABINE		DTC
NFE2L2	HYDROCORTISONE SODIUM SUCCINATE		DTC
NFE2L2	CHEMBL118417		DTC
NFE2L2	CRUFOMATE		DTC
NFE2L2	BARDOXOLONE METHYL		DTC	26278028
NFE2L2	CHEMBL19954		DTC
NFE2L2	DILAZEP		DTC
NFE2L2	CHEMBL429095		DTC
NFE2L2	DESACETOXYMATRICARIN		DTC
NFE2L2	FLUFENACET		DTC
NFE2L2	PYRROLIDINE DITHIOCARBAMIC ACID, AMMONIUM SALT		DTC
NFE2L2	DEXAMETHASONE SODIUM PHOSPHATE		DTC
NFE2L2	DICHLORODIPHENYLDICHLOROETHYLENE		DTC
NFE2L2	KRESOXIM-METHYL		DTC
NFE2L2	NITROFEN		DTC
NFE2L2	CHEMBL527585		DTC
NFE2L2	A-443654		DTC
NFE2L2	DICHLOROPHEN		DTC
NFE2L2	DOXORUBICIN HYDROCHLORIDE		DTC
NFE2L2	CHEMBL259784		DTC
NFE2L2	CHEMBL599102		DTC
NFE2L2	PICONOL		DTC
NFE2L2	CHEMBL591876		DTC
NFE2L2	DIGITOXIGENIN		DTC
NFE2L2	CHEMBL597035		DTC
NFE2L2	CHEMBL591370		DTC
NFE2L2	BENOXACOR		DTC
NFE2L2	CELECOXIB		DTC
NFE2L2	P-TOLUENESULFONAMIDE		DTC
NFE2L2	FLOCTAFENINE		DTC
NFE2L2	CHEMBL601146		DTC
NFE2L2	NITROFURANTOIN		DTC
NFE2L2	TIOXOLONE		DTC
NFE2L2	(S)-ROSCOVITINE		DTC
NFE2L2	CHEMBL578504		DTC
NFE2L2	CHEMBL87568		DTC
NFE2L2	TILIQUINOL		DTC
NFE2L2	DEHYDROEPIANDROSTERONE ACETATE		DTC
NFE2L2	PAMICOGREL		DTC
NFE2L2	2-NITROFLUORENE		DTC
NFE2L2	OXYQUINOLINE SULFATE		DTC
NFE2L2	METHYL YELLOW		DTC
NFE2L2	MESOTRIONE		DTC
NFE2L2	CHEMBL530361		DTC
NFE2L2	PREGNENOLONE		DTC
NFE2L2	CHEMBL375270		DTC
NFE2L2	TOLPERISONE HYDROCHLORIDE		DTC
NFE2L2	FEPRAZONE		DTC
NFE2L2	NORETHINDRONE		DTC
NFE2L2	CHLORPYRIFOS-METHYL		DTC
NFE2L2	PENTACHLOROPHENOL		DTC
NFE2L2	ACAMPROSATE CALCIUM		DTC
NFE2L2	CHEMBL582983		DTC
NFE2L2	CEPHALOCHROMIN		DTC
NFE2L2	TRIPROLIDINE HYDROCHLORIDE		DTC
NFE2L2	METOPRINE		DTC
NFE2L2	LANSOPRAZOLE		DTC
NFE2L2	CHEMBL547977		DTC
NFE2L2	CHEMBL585502		DTC
NFE2L2	QUINIZARIN		DTC
NFE2L2	CHEMBL22062		DTC
NFE2L2	BUPIRIMATE		DTC
NFE2L2	BERBERINE CHLORIDE		DTC
NFE2L2	DINITROPHENYLENE		DTC
NFE2L2	TRIAMTERENE		DTC
NFE2L2	DIBROMOACETIC ACID		DTC
NFE2L2	WORTMANNIN		DTC,NCI	12391262
NFE2L2	LINOLENIC ACID		DTC
NFE2L2	METHYL ALCOHOL		DTC
NFE2L2	CHEMBL607253		DTC
NFE2L2	NELFINAVIR MESYLATE		DTC
NFE2L2	CATECHOL		DTC
NFE2L2	HEXYLRESORCINOL		DTC
NFE2L2	ANCITABINE HYDROCHLORIDE		DTC
NFE2L2	ALPHA-PHELLANDRENE		DTC
NFE2L2	KETOCONAZOLE		DTC
NFE2L2	BUMETANIDE		DTC
NFE2L2	LINTITRIPT		DTC
NFE2L2	PHENACYL CHLORIDE		DTC
NFE2L2	CHEMBL443949		DTC
NFE2L2	STIROFOS		DTC
NFE2L2	CHEMBL609027		DTC
NFE2L2	HYCANTHONE		DTC
NFE2L2	E232		DTC
NFE2L2	CHOLESTEROL		DTC
NFE2L2	ERGOCALCIFEROL		DTC
NFE2L2	GUGGULSTERONE		DTC
NFE2L2	CHEMBL536166		DTC
NFE2L2	CHEMBL253989		DTC
NFE2L2	METHYLPARABEN		DTC
NFE2L2	AZOSEMIDE		DTC
NFE2L2	LY-294002		DTC
NFE2L2	E319		DTC
NFE2L2	OXYCARBOXIN		DTC
NFE2L2	BIOALLETHRIN S-CYCLOPENTENYL ISOMER		DTC
NFE2L2	DANTHRON		DTC
NFE2L2	CHEMBL42355		DTC
NFE2L2	CHEMBL329673		DTC
NFE2L2	RETINAL		DTC
NFE2L2	GLUTARAL		DTC
NFE2L2	BORTEZOMIB		DTC
NFE2L2	DIBUTYLDICHLOROSTANNANE		DTC
NFE2L2	CLADRIBINE		DTC
NFE2L2	CHEMBL601320		DTC
NFE2L2	CHEMBL585240		DTC
NFE2L2	PIRITREXIM ISETHIONATE		DTC
NFE2L2	PINAFIDE		DTC
NFE2L2	DROMETRIZOLE		DTC
NFE2L2	CHEMBL601550		DTC
NFE2L2	THIAMINE		DTC
NFE2L2	TRIDECAN-1-OL		DTC
NFE2L2	CHEMBL598270		DTC
NFE2L2	CHLOROACETIC ACID		DTC
NFE2L2	EPIRUBICIN HYDROCHLORIDE		DTC
NFE2L2	CHEMBL1170485		DTC
NFE2L2	ACRIFLAVINE		DTC
NFE2L2	DICHLORISONE ACETATE		DTC
NFE2L2	CHLOROXURON		DTC
NFE2L2	CHEMBL586061		DTC
NFE2L2	CHEMBL601970		DTC
NFE2L2	CHEMBL590422		DTC
NFE2L2	DACTHAL		DTC
NFE2L2	NICLOSAMIDE		DTC
NFE2L2	SU-9516		DTC
NFE2L2	ALCOHOL		NCI	18759561
NFE2L2	CHEMBL530499		DTC
NFE2L2	CHEMBL1329443		DTC
NFE2L2	NIFEDIPINE		DTC
NFE2L2	PHENMEDIPHAM		DTC
NFE2L2	FINASTERIDE		DTC
NFE2L2	MITONAFIDE		DTC
NFE2L2	CHEMBL580727		DTC
NFE2L2	OXYQUINOLINE		DTC
NFE2L2	PROPYL GALLATE		DTC
NFE2L2	MERCURIC CHLORIDE		DTC
NFE2L2	HOMIDIUM BROMIDE		DTC
NFE2L2	BROMOXYNIL		DTC
NFE2L2	GITOXIGENIN		DTC
NFE2L2	COUMESTROL		DTC
NFE2L2	PREDNISOLONE SODIUM SUCCINATE		DTC
NFE2L2	CHEMBL533226		DTC
NFE2L2	RETINOL		DTC
NFE2L2	CHEMBL584514		DTC
NFE2L2	PERUVOSIDE		DTC
NFE2L2	BENZOTHIAZYL DISULFIDE		DTC
NFE2L2	CHEMBL528647		DTC
NFE2L2	DINITRO CRESOL		DTC
NFE2L2	PHENFORMIN HYDROCHLORIDE		DTC
NFE2L2	CHEMBL196585		DTC
NFE2L2	CHEMBL600971		DTC
NFE2L2	ANETHOLTRITHION		DTC
NFE2L2	CHEMBL547269		DTC
NFE2L2	ALDRIN		DTC
NFE2L2	THIORPHAN		DTC
NFE2L2	HAPLAMINE		DTC
NFE2L2	RETINYL ACETATE		DTC
NFE2L2	CHEMBL607140		DTC
NFE2L2	PHENYLMERCURIC ACETATE		DTC
NFE2L2	ATOVAQUONE		DTC
NFE2L2	7-BENZYLOXYCOUMARIN		DTC
NFE2L2	CIS/TRANS-ISOEUGENOL		DTC
NFE2L2	TECTOQUINONE		DTC
NFE2L2	TRIFLOXYSTROBIN		DTC
SPOPL	OLANZAPINE		PharmGKB
ACVR2B	BIMAGRUMAB	antibody,antagonist	ChemblInteractions
ACVR2B	RAMATERCEPT		TdgClinicalTrial
ATG4B	TOLFENAMIC ACID		DTC
ATG4B	DOXYCYCLINE HYCLATE		DTC
ATG4B	CHEMBL528181		DTC
ATG4B	ALEXIDINE HYDROCHLORIDE		DTC
ATG4B	CHEMBL605084		DTC
ATG4B	CHEMBL601757		DTC
ATG4B	CHEMBL429095		DTC
ATG4B	BIFONAZOLE		DTC
ATG4B	9,10-PHENANTHRENEQUINONE		DTC
ATG4B	FENTICLOR		DTC
ATG4B	CETYLPYRIDINIUM BROMIDE		DTC
ATG4B	LINOLENIC ACID		DTC
ATG4B	CHEMBL599924		DTC
HDAC4	CUDC-101	inhibitor	TALC,TdgClinicalTrial,ChemblInteractions
HDAC4	APICIDIN		DTC	19705846,17956988
HDAC4	PANOBINOSTAT	inhibitor	TALC,MyCancerGenome,TdgClinicalTrial
HDAC4	CHEMBL324053		DTC	16921367
HDAC4	BELINOSTAT	inhibitor	TALC,DTC,MyCancerGenome,TdgClinicalTrial,ChemblInteractions	25937017
HDAC4	ROMIDEPSIN	inhibitor	MyCancerGenome,TdgClinicalTrial,ChemblInteractions	21587264
HDAC4	ABEXINOSTAT	inhibitor	TALC
HDAC4	VORINOSTAT	inhibitor	TALC,DTC,MyCancerGenome	19344175,19966789,26211462,23622981,22260166,18381238,20491440,21548582,19084294
HDAC4	SUBEROHYDROXAMIC ACID		DTC	16921367
HDAC4	CHEMBL1650245		DTC	24044874
HDAC4	URSOLIC ACID		DTC	19534471
HDAC4	QUISINOSTAT	inhibitor	TTD
HDAC4	TRICHOSTATIN		DTC	21055848,16921367,19966789,19385600
HDAC4	DACINOSTAT	inhibitor	DTC	17956988
HDAC4	MOCETINOSTAT		DTC,TdgClinicalTrial	23829483,26287310
HDAC4	SCRIPTAID	inhibitor	DTC	19966789
HDAC4	VALPROIC ACID		DTC	18294844,16921367,25304896
HDAC4	CHEMBL117487		DTC	17566732
HDAC4	DAUNORUBICIN		DTC	22260166
HDAC4	LARGAZOLE		DTC	21420302,25203782,20491440
HDAC4	BUTANOIC ACID		DTC	19053749
HDAC4	7-ETHYL-10-HYDROXYCAMPTOTHECIN		DTC	23622981
HDAC4	AN-9	inhibitor	TALC
HDAC4	TEMOZOLOMIDE		PharmGKB	24444404
HDAC4	ENTINOSTAT	inhibitor	DTC,ChemblInteractions	19966789,18381238,20491440
HDAC4	PHENYLBUTYRYLHYDROXAMIC ACID		DTC	21874153
HDAC4	PSAMMAPLIN A		DTC	25884112
HDAC4	GIVINOSTAT	inhibitor	TALC,TdgClinicalTrial
HDAC4	AR-42		TdgClinicalTrial
HDAC4	BUTYRYLHYDROXAMIC ACID		DTC	21874153
HDAC4	TACEDINALINE	inhibitor	DTC,ChemblInteractions	18692397
HDAC4	SPIRUCHOSTATIN C		DTC	21967146
HDAC4	PRACINOSTAT		TdgClinicalTrial
HDAC4	HINOKITIOL		DTC
HDAC4	PANOBINOSTAT LACTATE	inhibitor	ChemblInteractions
HDAC4	DEPAKOTE	inhibitor	TALC
HDAC4	FIMEPINOSTAT	inhibitor	ChemblInteractions
HDAC4	PHENYLBUTANOIC ACID		DTC	24044874
HDAC4	RESMINOSTAT		TdgClinicalTrial
HRH1	BROMODIPHENHYDRAMINE	antagonist	TdgClinicalTrial,TEND,TTD	11752352,17139284,17016423
HRH1	PHENIRAMINE	inverse agonist,antagonist	TdgClinicalTrial,TEND,TTD	8835636,20027159,2567596,11752352,17016423,11526976,7714410,14506317
HRH1	EPINASTINE	antagonist	TdgClinicalTrial,TEND,TTD	1972625,17534605,11752352
HRH1	PROMETHAZINE	antagonist	TdgClinicalTrial,TEND,TTD	3011460,2866055,2576052,8098142,9442829,11752352,12657913
HRH1	CYPROHEPTADINE	antagonist	TdgClinicalTrial,TEND,TTD	11752352
HRH1	BIPERIDEN		DTC	22793499
HRH1	CETIRIZINE	antagonist	TdgClinicalTrial,TEND,TTD	15286093,12787835,10597865,15942272,11752352,14505791,14680442,23867423
HRH1	KETOTIFEN	antagonist	TdgClinicalTrial,TEND,TTD	18490184,16404130,8101246,1434122,7893266,11752352,8836617
HRH1	TRIMEPRAZINE TARTRATE	antagonist	ChemblInteractions
HRH1	HYDROXYZINE HYDROCHLORIDE	antagonist	ChemblInteractions
HRH1	BROMPHENIRAMINE	antagonist	TdgClinicalTrial,TEND,TTD	10212017,1680053,1970615,7855217,11752352,7714410
HRH1	PROPIOMAZINE	antagonist	TdgClinicalTrial,TEND,TTD	19110200,11752352,17139284,17016423,14035428
HRH1	DIPHENHYDRAMINE	antagonist	TdgClinicalTrial,TEND,TTD	17390763,17329841,17169617,2878016,17196194,11752352,16702624
HRH1	DESIPRAMINE	antagonist	TdgClinicalTrial,TEND	7855217,10467920
HRH1	CLEMASTINE	antagonist	TdgClinicalTrial,TEND,TTD	8930778,1266718,6387510,7513381,2890562,6449094,6701456,4074605,11752352,1678430
HRH1	METHDILAZINE	antagonist	TdgClinicalTrial,ChemblInteractions,TEND,TTD	11752352,17139284,17016423,20012879,9700532
HRH1	MEQUITAZINE	antagonist	TdgClinicalTrial,TEND,TTD	6418550,7650688,9454781,12244568,7511558,8808167,11752352
HRH1	DEXBROMPHENIRAMINE	antagonist	TdgClinicalTrial,TEND,TTD	1680053,19085565,1970615,9691225,11752352,7714410
HRH1	DOXEPIN	antagonist	DTC,TdgClinicalTrial,TTD	3011460,22007643,15286093,7238574,19179941,6086881,2141000,7855217,11752352,17685877,15255990
HRH1	CLOZAPINE	antagonist	TdgClinicalTrial,TEND	17382376,7520908,11752352
HRH1	AZATADINE	antagonist	TdgClinicalTrial,TEND,TTD	7528133,2523301,11752352,9638277,2568212
HRH1	PHENINDAMINE	antagonist	TTD	7650688,11752352,17016423,1686618,1360991
HRH1	LEVOMEPROMAZINE	antagonist	TdgClinicalTrial,TEND	2899826
HRH1	BETAHISTINE	agonist	TdgClinicalTrial	18447604,11700150
HRH1	ACRIVASTINE	antagonist	ChemblInteractions,TTD
HRH1	PYRILAMINE	antagonist	DTC,TTD	22007643,16408006,1979798,19544046,19537525,16402096,19552055
HRH1	FLUNARIZINE	antagonist	TdgClinicalTrial,TEND	20493137,17139284,17016423
HRH1	TRIPELENNAMINE	antagonist	TdgClinicalTrial,TEND,TTD	996853,10208755,11752352,6759742,9226736,3253717
HRH1	ACEPROMETAZINE	antagonist	TdgClinicalTrial,TEND,TTD	11752352,17139284,17016423,4406367
HRH1	FEXOFENADINE HYDROCHLORIDE	antagonist	ChemblInteractions
HRH1	DESLORATADINE	antagonist	TdgClinicalTrial,ChemblInteractions,TEND,PharmGKB,TTD	7581058,8174605,12642846,31406237,17902729,11752352,18336052,18797058,15564772
HRH1	FEXOFENADINE	antagonist	TdgClinicalTrial,TEND,TTD	12712828,15286093,10864400,10597865,19545214,15352500,11752352,18336052,18797058,9506246
HRH1	TRIPROLIDINE	antagonist	TdgClinicalTrial,TEND,TTD	3011460,2866055,8907591,7913608,7853212,7214150,11752352,2568212,10493107,10582735
HRH1	LEVOCABASTINE HYDROCHLORIDE	antagonist	ChemblInteractions
HRH1	CINNARIZINE	antagonist	TdgClinicalTrial,TEND,TTD	2866055,11752352
HRH1	LEVOCABASTINE	antagonist	TdgClinicalTrial,TEND,TTD	9627096,10631382,8647296,9551716,11752352,11915520
HRH1	DOXYLAMINE	antagonist	TdgClinicalTrial,TEND,TTD	11752352,17139284,17016423
HRH1	METHYLPROMAZINE	antagonist	TdgClinicalTrial,TEND,TTD	7713167,11752352
HRH1	LY2624803	antagonist	ChemblInteractions,TTD
HRH1	CHLOPHEDIANOL	antagonist	TdgClinicalTrial,TEND,TTD	2905706,11752352,17139284,17016423
HRH1	DIPHENHYDRAMINE CITRATE	antagonist	ChemblInteractions
HRH1	TERFENADINE	antagonist	TdgClinicalTrial,TEND	2569356,9485522,2879489,7654486,11752352,8001268
HRH1	CYCLIZINE	antagonist	TdgClinicalTrial,TEND,TTD	11752352,1983158
HRH1	OLOPATADINE HYDROCHLORIDE	antagonist	ChemblInteractions
HRH1	TRAZODONE	antagonist	TEND	6086881,1353628,11752352
HRH1	CARBINOXAMINE	antagonist	TdgClinicalTrial,TEND,TTD	19761204,7513381,1143714,11752352,16574052
HRH1	HYDROXYZINE	inverse agonist,antagonist	TdgClinicalTrial,TEND,TTD	18781943,23330992,19057127,1979798,17222324,11752352
HRH1	DIMENHYDRINATE	antagonist	TdgClinicalTrial,ChemblInteractions,TEND,TTD	11835984,11752352
HRH1	MECLIZINE	antagonist	TdgClinicalTrial,TEND	7513381,1362160,1350745,1678430
HRH1	MIANSERIN	antagonist	TdgClinicalTrial,TEND	11004734,6302549,12967590
HRH1	GSK-1004723		TdgClinicalTrial
HRH1	ALCAFTADINE	antagonist	TdgClinicalTrial,ChemblInteractions,TEND,TTD	22035879
HRH1	CARBINOXAMINE MALEATE	antagonist	ChemblInteractions
HRH1	BEPOTASTINE BESYLATE	antagonist	ChemblInteractions
HRH1	OLANZAPINE	antagonist	TdgClinicalTrial,TEND	17316700,15893120,11752352,25032030,16141369,15729086,10227113
HRH1	TRIPELENNAMINE HYDROCHLORIDE	antagonist	ChemblInteractions
HRH1	LORATADINE	antagonist	TdgClinicalTrial,ChemblInteractions,TEND,TTD	7581058,8174605,11291777,1303772,10597865,15942272,1977506,11752352,1303773,9444440
HRH1	DIPHENHYDRAMINE HYDROCHLORIDE	antagonist	ChemblInteractions
HRH1	ZIPRASIDONE	antagonist	TEND	17848919,11132243,7498321
HRH1	ASTEMIZOLE	antagonist	TdgClinicalTrial,ChemblInteractions,TEND	2892659,6146346,3147222,10597865,10597866,11752352,8001268,6204835
HRH1	ANTAZOLINE	antagonist	TTD	16129921
HRH1	ESMIRTAZAPINE MALEATE	antagonist	ChemblInteractions
HRH1	ASENAPINE	antagonist	TdgClinicalTrial	18308814,21655346
HRH1	PEMIROLAST		TdgClinicalTrial,TEND,TTD
HRH1	THIETHYLPERAZINE		TdgClinicalTrial,TEND
HRH1	CHLORPHENIRAMINE	antagonist	TdgClinicalTrial,TEND,TTD	1686208,11736858,7648771,11752352,8001268,11640974
HRH1	AZELASTINE	antagonist	DTC,TdgClinicalTrial,TEND,TTD	9585822,10478514,19209282,17723160,2540229,8829888,21381763,11752352
HRH1	EMEDASTINE	antagonist	TdgClinicalTrial,TEND,TTD	19558341,11752352,18714531,9747899,7714409,7714410,15553105
HRH1	TOLAZOLINE HYDROCHLORIDE	agonist	ChemblInteractions
HRH1	TRIMIPRAMINE MALEATE	antagonist	ChemblInteractions
HRH1	CHLORPROTHIXENE	antagonist	TdgClinicalTrial,TEND	31725865,17139284,17016423,22793499
HRH1	DOXYLAMINE SUCCINATE	antagonist	ChemblInteractions
HRH1	DIPHENYLPYRALINE	antagonist	TdgClinicalTrial,TEND,TTD	1912125,18977145,11752352,17139284,15627433,17016423,1678430
HRH1	AZELASTINE HYDROCHLORIDE	antagonist	ChemblInteractions
HRH1	RUPATADINE	antagonist	TTD	8996188
HRH1	DEXBROMPHENIRAMINE MALEATE	antagonist	ChemblInteractions
HRH1	LEVOCETIRIZINE DIHYDROCHLORIDE	antagonist	ChemblInteractions
HRH1	QUETIAPINE	antagonist	TEND	17848919,11132243
HRH1	BEPOTASTINE	antagonist	TdgClinicalTrial,TEND,TTD	16914135,11752352
HRH1	OLOPATADINE	antagonist	TdgClinicalTrial,TEND,TTD	12046981,11496828,20482305,8951675,20406593,15942272,11752352,20402382,15646365
HRH1	METHDILAZINE HYDROCHLORIDE	antagonist	ChemblInteractions
HRH1	DIPHENYLPYRALINE HYDROCHLORIDE	antagonist	ChemblInteractions
HRH1	ORPHENADRINE	antagonist	TdgClinicalTrial,TEND	17139284,2578597,17016423
HRH1	ILOPERIDONE	antagonist	TdgClinicalTrial	23272794
HRH1	CAREBASTINE		TTD
HRH1	BUCLIZINE	antagonist	TdgClinicalTrial,TEND,TTD	11752352,17139284,17016423
HRH1	PYRILAMINE MALEATE	antagonist	ChemblInteractions
HRH1	DIMETHINDENE	antagonist	TTD	20800486,8608784
HRH1	TRIPROLIDINE HYDROCHLORIDE	antagonist	ChemblInteractions
HRH1	BENZQUINAMIDE	antagonist	TdgClinicalTrial,TEND	2905706,6130555,17139284,17016423
HRH1	ORPHENADRINE HYDROCHLORIDE	antagonist	ChemblInteractions
HRH1	LEVOCETIRIZINE	antagonist,inhibitor	TdgClinicalTrial	21639816,18336052
HRH1	CYCLIZINE LACTATE	antagonist	ChemblInteractions
HRH1	PROMAZINE	antagonist	TdgClinicalTrial,TEND	19110200,17139284,17016423,2899826
HRH1	CETIRIZINE HYDROCHLORIDE	antagonist	ChemblInteractions
HRH1	VAPITADINE DIHYDROCHLORIDE	antagonist	ChemblInteractions
HRH1	PROMETHAZINE HYDROCHLORIDE	antagonist	ChemblInteractions
HRH1	TRIPELENNAMINE CITRATE	antagonist	ChemblInteractions
HRH1	EPINASTINE HYDROCHLORIDE	antagonist	ChemblInteractions
HRH1	CLEMASTINE FUMARATE	antagonist	ChemblInteractions
HRH1	VAPITADINE		TdgClinicalTrial,TTD
HRH1	CHLORPHENIRAMINE POLISTIREX	antagonist	ChemblInteractions
HRH1	DEXCHLORPHENIRAMINE MALEATE	antagonist	ChemblInteractions
HRH1	KETOTIFEN FUMARATE	antagonist	ChemblInteractions
HRH1	CYPROHEPTADINE HYDROCHLORIDE	antagonist	ChemblInteractions
HRH1	AZATADINE MALEATE	antagonist	ChemblInteractions
HRH1	CHLORPHENIRAMINE MALEATE	antagonist	ChemblInteractions
HRH1	MECLIZINE HYDROCHLORIDE	antagonist	ChemblInteractions
HRH1	EMEDASTINE DIFUMARATE	antagonist	ChemblInteractions
HRH1	CHEMBL1923521		DTC	22007643
HRH1	PHENIRAMINE MALEATE	antagonist	ChemblInteractions
HRH1	OXATOMIDE		TTD
HRH1	PROPIOMAZINE HYDROCHLORIDE	antagonist	ChemblInteractions
HRH1	ETHOPROPAZINE		TTD
HRH1	TRANILAST		TTD
HRH1	NOBERASTINE		TTD
HRH1	HISTAMINE PHOSPHATE	agonist	ChemblInteractions
HRH1	MIZOLASTINE	antagonist	TTD
HRH1	PROCHLORPERAZINE	antagonist	TEND	1768559
HRH1	BUCLIZINE HYDROCHLORIDE	antagonist	ChemblInteractions
HRH1	ORPHENADRINE CITRATE	antagonist	ChemblInteractions
HRH1	BROMODIPHENHYDRAMINE HYDROCHLORIDE	antagonist	ChemblInteractions
HRH1	HYDROXYZINE PAMOATE	antagonist	ChemblInteractions
HRH1	BROMPHENIRAMINE MALEATE	antagonist	ChemblInteractions
HRH1	ANTAZOLINE PHOSPHATE	antagonist	ChemblInteractions
INPP1	LITHIUM		NCI	16787706
LAMB2	OCRIPLASMIN		ChemblInteractions
RNPEPL1	TOSEDOSTAT	inhibitor	ChemblInteractions
ABCG2	ITRACONAZOLE		NCI	17518356
ABCG2	ERLOTINIB		NCI	18723475
ABCG2	TARIQUIDAR		DTC	20621487
ABCG2	ALVOCIDIB		NCI	11205902
ABCG2	ETRAVIRINE		DTC	21189339
ABCG2	ZIDOVUDINE		PharmGKB	22960662
ABCG2	GEFITINIB		PharmGKB	25554506,21332310,20035425,17148776
ABCG2	IMATINIB		NCI,PharmGKB	24123600,15805252,30713339,18981009,24322003,15155841
ABCG2	NITROFURANTOIN		NCI	17093006
ABCG2	DEFERASIROX		PharmGKB	28346059,27193993,27043265
ABCG2	DELAVIRDINE		DTC	21189339
ABCG2	EFAVIRENZ		DTC,PharmGKB	23859571,21189339
ABCG2	CHEMBL488910		DTC	24304387,22266779,24611893
ABCG2	DOLUTEGRAVIR		PharmGKB	28858994
ABCG2	SULFASALAZINE		PharmGKB,TTD	25872459,24394199,28322941,18167504
ABCG2	DOXORUBICIN		PharmGKB	11956086
ABCG2	KETOCONAZOLE		NCI	17518356
ABCG2	CURCUMIN		PharmGKB	25587128
ABCG2	RETUSIN		DTC	23851114
ABCG2	MITOXANTRONE		TEND
ABCG2	GENISTEIN		NCI	15290869
ABCG2	OXALIPLATIN		PharmGKB	24338217,20530282
ABCG2	DOCETAXEL		PharmGKB	21151855
ABCG2	SIROLIMUS		NCI	17031644
ABCG2	PRASTERONE		NCI	15448171
ABCG2	LEUCOVORIN		PharmGKB	24018773,24338217,20530282
ABCG2	CYCLOSPORINE		DTC,NCI,PharmGKB	21488686,16805961,17031644
ABCG2	VORICONAZOLE		NCI	17518356
ABCG2	SUNITINIB		PharmGKB	25344452,26244574,24013576
ABCG2	IRINOTECAN		PharmGKB	24018773,18221820
ABCG2	APIXABAN		PharmGKB	28678049,29457840
ABCG2	PAZOPANIB		PharmGKB	25504632
ABCG2	FLUVASTATIN		PharmGKB	19842935
ABCG2	ELACRIDAR		DTC,PharmGKB	22266779
ABCG2	CYCLOPHOSPHAMIDE		PharmGKB
ABCG2	GEMCITABINE		PharmGKB
ABCG2	NEVIRAPINE		DTC	21189339
ABCG2	LAMIVUDINE		PharmGKB
ABCG2	CEFTRIAXONE		PharmGKB	29873816
ABCG2	DASATINIB		PharmGKB	24322003
ABCG2	PRAVASTATIN		NCI,PharmGKB	19842935,17622941
ABCG2	ROSUVASTATIN		PharmGKB	22331829,23930675,16784736,20207952,20679960,25630984,20130569,28322941,19474787,18617601
ABCG2	CHEMBL444075		DTC	26197160
ABCG2	ATORVASTATIN		PharmGKB	19474787
ABCG2	PRAZOSIN		DTC	23073734
ABCG2	ALLOPURINOL		PharmGKB	29341237,26810134,30924126
ABCG2	CHEMBL428402		DTC	18678495
ABCG2	RUCAPARIB		PharmGKB
ABCG2	TACROLIMUS		NCI	17031644
ABCG2	TENOFOVIR		PharmGKB	28462920
ABCG2	LAMOTRIGINE		PharmGKB	27610747,29791014,26213157
ABCG2	DAUNORUBICIN		PharmGKB	24021215
ABCG2	SILYBIN A		NCI	15290869
ABCG2	FLUOROURACIL		PharmGKB	24018773,24338217,20530282
ABCG2	CHLORPROMAZINE		NCI	18834354
ABCG2	TOPOTECAN		PharmGKB	27052877
ABCG2	CAPECITABINE		PharmGKB	24338217,20530282
ABCG2	PACLITAXEL		PharmGKB	21151855
ABCG2	7-ETHYL-10-HYDROXYCAMPTOTHECIN		PharmGKB
ABCG2	SIMVASTATIN		PharmGKB	24598718,19842935
ABCG2	NILOTINIB		PharmGKB	24322003
ABCG2	METHOTREXATE		PharmGKB	20386493,18237272,27217051,29791011,25778468,18256692,21317831
CD47	ABT-510		TdgClinicalTrial
CD47	ALX-148		TTD
CD47	MAGROLIMAB		TTD
CLCN2	LUBIPROSTONE	activator,inducer	ChemblInteractions,TEND,TTD	20345211,17509103,17519292,19236188,17263187,17053162,15991886,11752352,18686757,17413599
CLCN2	COBIPROSTONE	activator	ChemblInteractions
ETV5	TRAMETINIB		CIViC	28178529
GNL3	CYCLOPHOSPHAMIDE		PharmGKB
GNL3	EPIRUBICIN		PharmGKB
GNL3	FLUOROURACIL		PharmGKB
IGF2BP2	REPAGLINIDE		PharmGKB
MYLK	TOZASERTIB	inhibitor	DTC	19035792
SENP2	N-ETHYLMALEIMIDE		DTC	22801642
TBL1XR1	ALLOPURINOL		PharmGKB	30924126
TRPC1	CAFFEINE		NCI	15878845
HLA-G	FLUOROURACIL		PharmGKB
HLA-G	METHOTREXATE		PharmGKB	16906016,19088262
HLA-G	CAPECITABINE		PharmGKB
HMGCR	ATORVASTATIN	inhibitor	TdgClinicalTrial,TEND,PharmGKB,TTD	17563401,15109613,15474503,18815589,18332269,16103896,20031582,18261733,12808485,15199031,26408409,12769127,15748157,11752352
HMGCR	SIMVASTATIN	inhibitor	DTC,TdgClinicalTrial,ChemblInteractions,TEND,PharmGKB,TTD	17563401,18815589,18332269,12518039,16103896,12677170,18261733,15199031,12852453,12671581,11752352,16680159,12433810,16128575
HMGCR	ATORVASTATIN CALCIUM	inhibitor	ChemblInteractions
HMGCR	FLUVASTATIN	inhibitor	TdgClinicalTrial,TEND,PharmGKB,TTD	17563401,18815589,18332269,16103896,18261733,15199031,10592235,11752352,19249983
HMGCR	LOVASTATIN	inhibitor	DTC,TdgClinicalTrial,ClearityFoundationClinicalTrial,ChemblInteractions,TEND,PharmGKB,TTD	17563401,18815589,18332269,16103896,12405293,12172803,12369143,18261733,15199031,12082550,12204108,11752352,12214063,24726306,19249983
HMGCR	PITAVASTATIN CALCIUM	inhibitor	ChemblInteractions
HMGCR	ROSUVASTATIN CALCIUM	inhibitor	ChemblInteractions
HMGCR	FLUVASTATIN SODIUM	inhibitor	ChemblInteractions
HMGCR	ROSUVASTATIN	inhibitor	TdgClinicalTrial,TEND,TTD	12539816,12773150,11772327,12481202,11752352,11256847,16128575,11501230
HMGCR	PRAVASTATIN	inhibitor	TdgClinicalTrial,TEND,PharmGKB,TTD	17563401,25591572,18815589,18332269,11298482,16103896,18261733,15199031,11752352
HMGCR	PITAVASTATIN	inhibitor	TdgClinicalTrial,TEND	22472908,28130659
HMGCR	CERIVASTATIN	inhibitor	TTD	10740137,10193776,11057870,11752352,11448925,11470741
HMGCR	TERIFLUNOMIDE		TTD
HMGCR	LAROPIPRANT		TTD
HMGCR	TOCOTRIENOL		TTD
HMGCR	ASPIRIN		TTD
HMGCR	CERIVASTATIN SODIUM	inhibitor	ChemblInteractions
HMGCR	PRAVASTATIN SODIUM	inhibitor	ChemblInteractions
HMGCR	CRILVASTATIN		TTD
RICTOR	SAPANISERTIB	inhibitor	MyCancerGenome
RICTOR	OSI-027	inhibitor	MyCancerGenome
RICTOR	AZD-8055	inhibitor	MyCancerGenome
RICTOR	VISTUSERTIB		CIViC	28028034
SLC7A11	RILUZOLE	inducer	TdgClinicalTrial	10899284,20226190,12629173,20059984,8813989
AHR	1-NAPHTHYLISOTHIOCYANATE		DTC
AHR	DICHLON		DTC
AHR	CHRYSENE		DTC
AHR	OMEPRAZOLE	agonist	PharmGKB	15860653,9139728
AHR	CARBARIL		DTC
AHR	ROMIPLOSTIM		TTD	22970246
AHR	SALICYLANILIDE		DTC
AHR	DESMEDIPHAM		DTC
AHR	2,3,7,8-TETRACHLORODIBENZO-P-DIOXIN		DTC	14684315
AHR	DIFLUBENZURON		DTC
AHR	CHEMBL84685		DTC
AHR	FLAVONE		DTC
AHR	NICLOSAMIDE		DTC
AHR	LINURON		DTC
AHR	CHEMBL77675		DTC
AHR	DIPHENYLUREA		DTC
AHR	BENZOFURAN		DTC
AHR	CHEMBL538965		DTC
AHR	YANGONIN		DTC
AHR	CHEMBL26138		DTC
AHR	CYPRODINIL		DTC
AHR	CHEMBL295337		DTC
AHR	PYRAFLUFEN-ETHYL		DTC
AHR	MICHLER'S KETONE		DTC
AHR	CHEMBL329673		DTC
AHR	RIMSULFURON		DTC
AHR	NITAZOXANIDE		DTC
AHR	GENISTEIN		DTC
AHR	CHEMBL597452		DTC
AHR	EMODIN	agonist	DTC	14644660
AHR	BENZO[DEF]CHRYSENE		DTC	14684315
AHR	LEVOTHYROXINE		DTC
AHR	DIBENZ[A,H]ANTHRACENE		DTC
AHR	CLIOQUINOL		DTC
AHR	QUINALPHOS		DTC
AHR	DESMETHOXYYANGONIN		DTC
AHR	OLANZAPINE		PharmGKB	23492908
AHR	3-METHYLCHOLANTHRENE		DTC
AHR	DIMETHYL YELLOW		DTC
AHR	CHEMBL375270		DTC
AHR	CHEMBL1873684		DTC
AHR	CHEMBL541230		DTC
AHR	ALDICARB		DTC
AHR	BENZO[B]FLUORANTHENE		DTC
AHR	BETA-NAPHTHOFLAVONE		DTC	26222195,10620335,14684315,1658599
AHR	PHENAZOPYRIDINE HYDROCHLORIDE		DTC
AHR	CHRYSIN		DTC
AHR	CHEMBL70582		DTC
AHR	QUESTIOMYCIN B		DTC
AHR	NAPHTHOQUINONE		DTC
AHR	METHABENZTHIAZURON		DTC
AHR	THIABENDAZOLE		DTC
AHR	RESVERATROL		DTC	15634023
AHR	METHYLCELLULOSE		NCI	11516172
AHR	BENZO(K)FLUORANTHENE		DTC
AHR	COLFORSIN		DTC
AHR	PIPERINE		DTC
AHR	PENTACHLOROPHENOL		DTC
AHR	CHEMBL57394		DTC
CYP51A1	FLUCONAZOLE		NCI	12116245
EGFR	CAPMATINIB		JAX-CKB	28783719
EGFR	DACOMITINIB	inhibitor	TALC,DTC,MyCancerGenome,TdgClinicalTrial,JAX-CKB,ChemblInteractions,CIViC,CancerCommons,MyCancerGenomeClinicalTrial,PharmGKB,TTD,FDA,OncoKB	24857124,23930994,26768165,28958502,28363995,23294134,21764376,9751783,26561558,27913578,25456362,25939761,21430269,26206867,18089823
EGFR	PANITUMUMAB	suppressor,antibody,inhibitor	TALC,ClearityFoundationBiomarkers,MyCancerGenome,TdgClinicalTrial,JAX-CKB,ChemblInteractions,TEND,DoCM,CIViC,PharmGKB,TTD,FDA	17355997,29196463,18681783,24653627,14967460,12620146,14990633,16467544,23959273,16377102,14990632,18784101,20623992,26888827,16857825,20481659,28287083,26843189,16257339,17664472,11894013,18003960,22270724,23022519,11255078,19339720,11752352,18316547,18503402,18343240,12648464,27312529,16012181,22594511
EGFR	AZD-4769	inhibitor	ChemblInteractions
EGFR	RINDOPEPIMUT		TdgClinicalTrial,CIViC,TTD	25586468
EGFR	CHEMBL1077773		DTC	19601607
EGFR	GEFITINIB	antagonist,inhibitor	TALC,DTC,ClearityFoundationBiomarkers,MyCancerGenome,TdgClinicalTrial,JAX-CKB,ChemblInteractions,TEND,DoCM,COSMIC,CIViC,MyCancerGenomeClinicalTrial,PharmGKB,TTD,FDA,OncoKB	24533047,27468240,21258250,28089594,18681783,17375033,23470965,27664271,22370314,14990633,23993328,16467544,16377102,17317677,10815932,14990632,22789825,18784101,19969465,17020982,11522647,21274259,26936917,31605797,18386816,19473722,24410791,21921847,25179728,16912157,19589612,22261807,11585753,17463250,15728811,20573926,16258541,19692680,15118125,18227510,24165158,20826716,22581822,17192902,259…
EGFR	AFATINIB	inhibitor	TALC,DTC,MyCancerGenome,TdgClinicalTrial,JAX-CKB,DoCM,COSMIC,CIViC,MyCancerGenomeClinicalTrial,PharmGKB,FDA,OncoKB	26619011,19455431,22452896,23982599,18681783,23102728,23930994,24035188,14990633,16467544,20068085,16377102,27044931,27694386,27102076,14990632,16707764,32193290,18784101,17653080,15710947,20479403,25589191,26051236,26354527,25668228,26341921,24439929,32226941,16912157,24893891,25589492,15728811,20573926,16258541,19692680,15118125,18227510,24658966,18199554,27083334,19922469,20033049,25964297,283…
EGFR	NECITUMUMAB	antagonist,inhibitor,antibody	TALC,MyCancerGenome,TdgClinicalTrial,ChemblInteractions,TTD	20197484
EGFR	SAPITINIB	inhibitor	TALC,MyCancerGenome,JAX-CKB,ChemblInteractions	24886365,20145185
EGFR	LAPATINIB	inhibitor,antagonist	TALC,DTC,TdgClinicalTrial,ClearityFoundationClinicalTrial,JAX-CKB,TEND,DoCM,CIViC,CancerCommons,PharmGKB,TTD,OncoKB	25305330,18681783,27595477,12214266,14990633,16467544,16377102,20110044,20215545,14990632,18784101,23917401,15374980,14633707,18199554,16257339,24355130,16894399,18003960,14751502,23022519,11255078,18408761,19339720,11752352,18316547,14737100,18803986,22885469,15163842,12648464,20658522,14967461,22594511
EGFR	GRACILIN J		DTC	19601607
EGFR	NERATINIB	inhibitor	TALC,TdgClinicalTrial,JAX-CKB,ChemblInteractions,PharmGKB,TTD	18681783,14990633,16467544,16377102,14990632,18784101,20479403,16257339,17085664,18003960,23022519,11255078,19339720,18316547,25948633,12648464,26206867,25931286,21325073,22594511
EGFR	POZIOTINIB	inhibitor	JAX-CKB,ChemblInteractions,MyCancerGenomeClinicalTrial,OncoKB
EGFR	TAK-715		DTC
EGFR	R-406		DTC
EGFR	NITROGLYCERIN		TTD
EGFR	OSIMERTINIB	inhibitor	MyCancerGenome,JAX-CKB,ChemblInteractions,COSMIC,CIViC,PharmGKB,TTD,FDA,OncoKB	31825714,26522274,27694386,27102076,32193290,31254668,24410791,24893891,27959700,25923549,25870145,26729184,28202511,28416483,26286086,25948633,27393507,27252416,25939061,26720284,26206867,27216193,28343545,27435396
EGFR	TAK-285	inhibitor	JAX-CKB,ChemblInteractions	23983820
EGFR	AC-480	inhibitor	TALC,DTC,MyCancerGenome,TdgClinicalTrial,JAX-CKB,ChemblInteractions,TTD	19821562,21576284
EGFR	VANDETANIB	inhibitor	TALC,ClearityFoundationBiomarkers,MyCancerGenome,TdgClinicalTrial,ClearityFoundationClinicalTrial,JAX-CKB,ChemblInteractions,MyCancerGenomeClinicalTrial,PharmGKB,TTD	18681783,14990633,16467544,16377102,14990632,18784101,25910950,16257339,18003960,23022519,11255078,19339720,18316547,12648464,22594511
EGFR	NIMOTUZUMAB	antibody	TALC,MyCancerGenome,TdgClinicalTrial,JAX-CKB	25185971
EGFR	CHEMBL3397300	inhibitor	TALC,JAX-CKB,MyCancerGenomeClinicalTrial	27836716,27780853
EGFR	RAMUCIRUMAB		PharmGKB,FDA
EGFR	VARLITINIB	inhibitor	TdgClinicalTrial,ChemblInteractions,TTD
EGFR	IMGATUZUMAB	antibody	TALC,MyCancerGenome,JAX-CKB	23209031
EGFR	DURVALUMAB		JAX-CKB,CIViC	31086949,27225694
EGFR	CHEMBL188762		DTC	19969465
EGFR	MP-412	inhibitor	TdgClinicalTrial,JAX-CKB,ChemblInteractions	17888033
EGFR	MK-2206		JAX-CKB	26106072
EGFR	NIVOLUMAB		JAX-CKB,CIViC,PharmGKB,FDA	31086949,27225694,28407039
EGFR	CISPLATIN		JAX-CKB,CIViC	23764753,27040853
EGFR	AZD-3759	inhibitor	JAX-CKB	27928026
EGFR	DECITABINE		JAX-CKB	24874286
EGFR	ERLOTINIB	antagonist,inhibitor	TALC,DTC,ClearityFoundationBiomarkers,MyCancerGenome,TdgClinicalTrial,ClearityFoundationClinicalTrial,JAX-CKB,TEND,DoCM,COSMIC,CIViC,CancerCommons,PharmGKB,TTD,FDA,OncoKB	26619011,26324372,17877814,25870087,19455431,27468240,22452896,21258250,18652519,28089594,18681783,23470965,23102728,27664271,26773740,14990633,16467544,20068085,15310767,16377102,27694386,27102076,14990632,12517254,26768165,16707764,32193290,18784101,19969465,17653080,17020982,15710947,20479403,27216155,21841502,23917401,24410791,21921847,25668228,26341921,19015641,25179728,16912157,19589612,248…
EGFR	PIMASERTIB		JAX-CKB	23629727
EGFR	DOCETAXEL		PharmGKB	21783417,22285168
EGFR	DIMETHYLCURCUMIN		DTC	25753330
EGFR	JNJ-61186372	antibody	JAX-CKB	27216193
EGFR	DEPATUXIZUMAB MAFODOTIN		JAX-CKB,TTD	24424355,26846818
EGFR	GEDATOLISIB		JAX-CKB	16731747,19238632,21325073
EGFR	ATEZOLIZUMAB		JAX-CKB,CIViC,PharmGKB,FDA	31086949,27225694
EGFR	MAB-425	inhibitor	ChemblInteractions
EGFR	ROCILETINIB	inhibitor	MyCancerGenome,ChemblInteractions,CIViC,TTD	24065731,28202511,25923550
EGFR	DEPATUXIZUMAB	antibody	MyCancerGenome,JAX-CKB,TTD	25895099
EGFR	CHEMBL285063		DTC	17334377,10592235,23988354,10346932
EGFR	CUDC-101	inhibitor	TALC,TdgClinicalTrial,JAX-CKB,ChemblInteractions,TTD	20388807
EGFR	LIFIRAFENIB	inhibitor	JAX-CKB	26208524
EGFR	VEMURAFENIB		JAX-CKB	27312529
EGFR	CANERTINIB	inhibitor	DTC,MyCancerGenome,CIViC,TTD	23930994,18408761
EGFR	RG-7160	antagonist	ChemblInteractions
EGFR	FUTUXIMAB		TTD
EGFR	AZD-1152-HQPA		DTC
EGFR	CETUXIMAB	antagonist,inhibitor,antibody	TALC,ClearityFoundationBiomarkers,MyCancerGenome,TdgClinicalTrial,JAX-CKB,ChemblInteractions,TEND,DoCM,CIViC,CancerCommons,TTD,FDA	26619011,27149458,19455431,22452896,29196463,24653627,26059438,24934779,23102728,25623215,20068085,27102076,16707764,17653080,26888827,15710947,20479403,27216155,25668228,26341921,16912157,24893891,15728811,20573926,16258541,19692680,15118125,18227510,24063894,24658966,18199554,28287083,19922469,27251290,10601294,20033049,26515464,26843189,25923549,21783417,19692684,27207775,22753918,16187797,114…
EGFR	PELITINIB	inhibitor	TALC,MyCancerGenome,JAX-CKB,ChemblInteractions,TTD	16710023,16364494
EGFR	CHEMBL1765740		JAX-CKB	28416483
EGFR	PF-00477736		JAX-CKB	26140595
EGFR	YUANHUADINE		DTC	21916433
EGFR	ALCOHOL		NCI	10092515
EGFR	EVEROLIMUS		JAX-CKB	23629727
EGFR	PYROTINIB	inhibitor	ChemblInteractions
EGFR	AEE-788	inhibitor	MyCancerGenome,JAX-CKB,ChemblInteractions	19147750
EGFR	ERDAFITINIB		JAX-CKB	28341788
EGFR	TOZASERTIB		DTC
EGFR	MATUZUMAB	inhibitor	ChemblInteractions,TTD
EGFR	ZALUTUMUMAB	antagonist,antibody	TALC,TdgClinicalTrial,ChemblInteractions,TTD	15383606
EGFR	FALNIDAMOL	inhibitor	ChemblInteractions,TTD
EGFR	CABOZANTINIB		JAX-CKB	27694386,27825638
EGFR	IMATINIB		JAX-CKB,PharmGKB	28762371,22323597
EGFR	SIROLIMUS		JAX-CKB,DoCM,CIViC	24934779,24813888,25157968,18089823
EGFR	TRAMETINIB		JAX-CKB	28783719,26036643,26582713,27312529
EGFR	TESEVATINIB	inhibitor	TALC,MyCancerGenome,TdgClinicalTrial,JAX-CKB,ChemblInteractions	22722787
EGFR	PEMETREXED		CIViC	31605797,24636847
EGFR	PKI-166	inhibitor	DTC,ChemblInteractions	22018877
EGFR	S-222611	inhibitor	JAX-CKB,ChemblInteractions,TTD	24837299,25434923
EGFR	ILORASERTIB		DTC
EGFR	SONIDEGIB		JAX-CKB	26124204
EGFR	CURCUMIN		DTC	25753330
EGFR	LY-3164530		TTD
EGFR	ETOPOSIDE		JAX-CKB	27216155
EGFR	CANERTINIB DIHYDROCHLORIDE	inhibitor	ChemblInteractions
EGFR	BMS-690514	inhibitor	TALC,MyCancerGenome,JAX-CKB,ChemblInteractions,TTD	23490650
EGFR	GOLVATINIB		JAX-CKB	22789825
EGFR	LAPATINIB DITOSYLATE	inhibitor	ChemblInteractions
EGFR	ICOTINIB	inhibitor,antagonist	TALC,MyCancerGenome,JAX-CKB,MyCancerGenomeClinicalTrial	24533047,27468240,23372346,2394835,25261231,24438614
EGFR	CHEMBL29197		DTC	20095624
EGFR	GW843682X		DTC
EGFR	ALLITINIB	inhibitor	ChemblInteractions,TTD
EGFR	SORAFENIB		DTC,JAX-CKB,TTD	23629727,26743856,26318998,24166906
EGFR	CHEMBL472212		JAX-CKB	27793840
EGFR	FLUOROURACIL		PharmGKB	23816762
EGFR	CENISERTIB		DTC
EGFR	PUQUITINIB	inhibitor	ChemblInteractions
EGFR	DULIGOTUZUMAB	antibody	MyCancerGenome,TTD
EGFR	IBRUTINIB	inhibitor	DTC	24915291
EGFR	LINSITINIB		JAX-CKB	26561558
EGFR	OLMUTINIB	antagonist,inhibitor	JAX-CKB,ChemblInteractions	26898616
EGFR	OSIMERTINIB MESYLATE	inhibitor	ChemblInteractions
EGFR	CEP-32496	inhibitor	ChemblInteractions
EGFR	GANETESPIB		JAX-CKB	25077897
EGFR	DABRAFENIB		JAX-CKB	27312529
EGFR	NAQUOTINIB	inhibitor	JAX-CKB,TTD
EGFR	PLUMBAGIN		DTC	24355130
EGFR	SAVOLITINIB		JAX-CKB	27694386
EGFR	PACLITAXEL		JAX-CKB,CIViC,PharmGKB	24886365,22370314,20573926,19692680,22581822,21783417,22285168,21900837,22139083,20022809
EGFR	BOSUTINIB		JAX-CKB	28416483
EGFR	TRASTUZUMAB		TEND	11752352
EGFR	CEP-11981		DTC	22148921
EGFR	PHA-665752		JAX-CKB	24165158,26124204,23542356
EGFR	ALOE-EMODIN		DTC	16275083
EGFR	TEMOZOLOMIDE		JAX-CKB	25910950,26846818
EGFR	BEVACIZUMAB		JAX-CKB	28408243
EGFR	JNJ-26483327	inhibitor	ChemblInteractions,TTD
EGFR	SOTRASTAURIN		DTC
EGFR	RG-1530		DTC
EGFR	PEMBROLIZUMAB		JAX-CKB,CIViC,PharmGKB,FDA	31086949,27225694
EGFR	GLESATINIB		JAX-CKB
EGFR	CARBOPLATIN		CIViC,PharmGKB	22370314,20573926,19692680,22581822,21783417,22285168,21900837,22139083,20022809
EGFR	CHEMBL2347958	inhibitor	CancerCommons
EGFR	ABIVERTINIB MALEATE		JAX-CKB	27573423
EGFR	DASATINIB		JAX-CKB	28416483
EGFR	STAUROSPORINE		DTC
EGFR	LIDOCAINE	antagonist	TdgClinicalTrial	16551906
EGFR	AMLEXANOX		JAX-CKB	27287717
EGFR	BRIGATINIB	inhibitor	ChemblInteractions,CIViC	23239810,28597393,28287083,25888090
EGFR	GRACILIN A		DTC	19601607
EGFR	MDX-447		ChemblInteractions
EGFR	REGORAFENIB		JAX-CKB,PharmGKB	23629727
EGFR	ROGARATINIB		TTD
EGFR	TAE-684		DTC
EGFR	SARACATINIB		JAX-CKB	28416483
EGFR	TEMSIROLIMUS		JAX-CKB	24470557
EGFR	SUNITINIB		JAX-CKB	27149458
EGFR	MLN-8054		DTC
EGFR	DACTOLISIB		JAX-CKB	23629727,24939055
EGFR	PONATINIB		JAX-CKB	22238366
EGFR	EPITINIB	inhibitor	JAX-CKB,ChemblInteractions
EGFR	CHEMBL1078000		DTC	19601607
EGFR	GEMCITABINE		PharmGKB	21783417,22285168
EGFR	ALISERTIB		DTC
EGFR	GO-6976		DTC
EGFR	THELIATINIB	inhibitor	ChemblInteractions
EGFR	BUPARLISIB		JAX-CKB	28416483
EGFR	METHYLCURCUMIN		DTC	25753330
EGFR	CRIZOTINIB		JAX-CKB,CIViC	27595477,27393507,27283993,21791641
EGFR	SIMOTINIB	inhibitor	ChemblInteractions
EGFR	GELDANAMYCIN		PharmGKB	18652519
EGFR	IRINOTECAN		JAX-CKB	23209031,25185971
EGFR	AFATINIB DIMALEATE	inhibitor	ChemblInteractions
EGFR	CHEMBL219557		TTD
EGFR	CETUXIMAB SAROTALOCAN		TTD
EGFR	CYC-116		DTC
EGFR	TEGAFUR		PharmGKB	22486600
EGFR	PD-0166285	inhibitor	ChemblInteractions
EGFR	ENCORAFENIB		JAX-CKB	27312529
EGFR	BMS-754807		JAX-CKB	26561558
EGFR	SELUMETINIB		JAX-CKB	24939055,25870145,27287717,28416483,27312529
EGFR	ERLOTINIB HYDROCHLORIDE	inhibitor	ChemblInteractions
EGFR	RIBAVIRIN		PharmGKB	28703131
EGFR	SB-202190		DTC	22951114
EGFR	CHEMBL1358137		DTC	22944332
EGFR	DORAMAPIMOD		DTC
EGFR	VATALANIB		TTD
EGFR	LEUCOVORIN		PharmGKB	22486600
EGFR	TYRPHOSTIN AG-1478		DTC	21718029
EGFR	TALAZOPARIB		CIViC	31852834
EGFR	AVELUMAB		CIViC	31086949
EGFR	PACRITINIB		CIViC	32226941
ETV1	TRAMETINIB		CIViC	28178529
FOXO3	RESVERATROL		DTC	17513867
FOXO3	SYRINGARESINOL		DTC	25479772
FRK	NINTEDANIB	inhibitor	TALC
FRK	R-406		DTC
FRK	RG-1530		DTC
FRK	GEFITINIB		DTC
FRK	ALISERTIB		DTC
FRK	DASATINIB	inhibitor	ChemblInteractions	18180381
FRK	ILORASERTIB	inhibitor	DTC,ChemblInteractions
FRK	XL-228	inhibitor	ChemblInteractions
FRK	IMATINIB		DTC
FRK	REGORAFENIB	inhibitor	ChemblInteractions,MyCancerGenomeClinicalTrial
FRK	GW441756X		DTC
FRK	CENISERTIB		DTC
FRK	TAK-715		DTC
FRK	OSI-632		DTC
FRK	CYC-116		DTC
FRK	ENMD-981693	inhibitor	ChemblInteractions
FRK	CEDIRANIB		DTC
FRK	ENTRECTINIB		DTC
FRK	SP-600125		DTC
FRK	SNS-314		DTC
FRK	TAE-684		DTC
FRK	ERLOTINIB		DTC
FRK	VATALANIB		DTC
FRK	SB-202190		DTC	22951114
FRK	LINIFANIB		DTC
FRK	SB-203580		DTC
FRK	PF-00562271		DTC
FRK	TG100-801	inhibitor	ChemblInteractions
MAPK13	OPHIOBOLIN O		DTC	22130129
MAPK13	SEMAPIMOD		TdgClinicalTrial
MAPK13	SNS-314		DTC
MAPK13	ARRY-797		TdgClinicalTrial
MAPK13	MILTIRONE		DTC	26339922
MAPK13	R-406		DTC
MAPK13	DIHYDROTANSHINONE I		DTC	26339922
MAPK13	VX-702		TdgClinicalTrial
MAPK13	DORAMAPIMOD	inhibitor	DTC
MAPK13	PH-797804		TdgClinicalTrial
MAPK13	PIRFENIDONE		TdgClinicalTrial
MAPK13	LINIFANIB		DTC
MAPK13	BMS-582949		TdgClinicalTrial
MAPK13	CHEMBL225519		DTC
MAPK13	CRYPTOLEPINE HYDROCHLORIDE		DTC	23507189
MAPK13	PEXMETINIB		TdgClinicalTrial
MAPK13	RHAMNETIN		DTC	24397781
MAPK13	ILORASERTIB		DTC
MAPK13	SB-203580		DTC	25692815
MAPK13	KERACYANIN		DTC	17360708
MAPK13	SORAFENIB		PharmGKB	20124951
MAPK13	XANTHOHUMOL		DTC	22111577
MAPK13	CHEMBL8483		DTC	18566250
MARCKS	BIO-11006		TTD
PDGFA	SQUALAMINE		TTD
PDGFA	SUNITINIB	inhibitor	MyCancerGenomeClinicalTrial
PREP	CHEMBL1087333		TTD
PREP	STREPTOZOCIN		NCI	8190911
PREP	LATIGLUTENASE		TTD
PRRC2A	CARBAMAZEPINE		PharmGKB	16538176
PRRC2A	CARBOPLATIN		PharmGKB	31616045
PRRC2A	GEMCITABINE		PharmGKB	31616045
TSPYL1	PREDNISOLONE		PharmGKB
TSPYL1	ABIRATERONE		PharmGKB
VEGFA	SQUALAMINE		TTD
VEGFA	FENOFIBRATE		NCI	11356390
VEGFA	AFLIBERCEPT	antibody,binder,inhibitor	MyCancerGenome,TdgClinicalTrial,ChemblInteractions,PharmGKB,TTD	22813448,20124951
VEGFA	BEVACIZUMAB	inhibitor,antibody	TALC,MyCancerGenome,TdgClinicalTrial,ClearityFoundationClinicalTrial,ChemblInteractions,TEND,CIViC,PharmGKB,TTD	18182667,15705858,27329360,27139155,23149126,26100253,20124951,11752352,23953100,20125120,25955730
VEGFA	ZALTRAP	antibody	TALC
VEGFA	SORAFENIB		PharmGKB	22736425,24510746
VEGFA	CARBOPLATIN		PharmGKB	26194361
VEGFA	ELMIRON		NCI	17071199
VEGFA	SUNITINIB		PharmGKB	22948895
VEGFA	MUPARFOSTAT	inhibitor	ChemblInteractions
VEGFA	OSI-632		TTD
VEGFA	RANIBIZUMAB	inhibitor	TdgClinicalTrial,ChemblInteractions,TEND,PharmGKB,TTD	18046235,18054637,15973626,17046701,16935211,19668384,23570466,22840423,18035187,23149126,23559864,15671306,17049020,23953100,23842101,17031284
VEGFA	BEVACIZUMAB 111IN		ChemblInteractions
VEGFA	IRINOTECAN		PharmGKB	20125120,25955730
VEGFA	REGORAFENIB		PharmGKB
VEGFA	ABICIPAR PEGOL		TTD
VEGFA	OXALIPLATIN		PharmGKB	24090479,20125120,25955730
VEGFA	CONBERCEPT	inhibitor	ChemblInteractions
VEGFA	BROLUCIZUMAB	inhibitor	ChemblInteractions
VEGFA	LENALIDOMIDE		ClearityFoundationClinicalTrial
VEGFA	NAVICIXIZUMAB		TTD
VEGFA	LEUCOVORIN		PharmGKB	20125120,25955730
VEGFA	DOMATINOSTAT		TdgClinicalTrial
VEGFA	PEGAPTANIB SODIUM	antagonist	TdgClinicalTrial,ChemblInteractions,PharmGKB	23953100
VEGFA	DOCETAXEL		PharmGKB	25111199,24061601,26100253
VEGFA	CAPECITABINE		PharmGKB	20125120,25955730
VEGFA	PHENYTOIN		NCI	15458527
VEGFA	SILDENAFIL		PharmGKB	23007311
VEGFA	GENTAMICIN		NCI	14986132
VEGFA	BEVASIRANIB		TdgClinicalTrial	18523657
VEGFA	CDC-801		NCI	14717786
VEGFA	CILOSTAZOL		NCI	11524048
VEGFA	FLUOROURACIL		PharmGKB	24090479,20125120,25955730
VEGFA	CELECOXIB		PharmGKB	22336956
VEGFA	CISPLATIN		PharmGKB	24090479
VEGFA	MP-0250		TTD
VEGFA	RISUTEGANIB		TTD
VEGFA	ENALAPRIL		PharmGKB	26002049
EPHA1	VANDETANIB	inhibitor	ChemblInteractions
FDFT1	LAPAQUISTAT ACETATE	inhibitor	ChemblInteractions
FDFT1	LOVASTATIN		NCI	7685352
LOXL2	SIMTUZUMAB	inhibitor	ChemblInteractions,TTD
NAMPT	TEGLARINAD CHLORIDE	inhibitor	TdgClinicalTrial,ChemblInteractions,TTD
NAMPT	CHS-828		TTD
NAMPT	DAPORINAD		TTD	10592235
NPR2	NESIRITIDE		TdgClinicalTrial,TEND
NPR2	CENDERITIDE	agonist	TdgClinicalTrial
PVT1	GLIVEC		NCI	15251464
RIPK2	PD-169316		DTC	18408713
RIPK2	SB-202190		DTC	22951114
RRM2B	CLADRIBINE	inhibitor	PharmGKB	24024897,17852710,16316309,19576186,9923554,19715446
RRM2B	GALLIUM NITRATE	inhibitor	ChemblInteractions
RRM2B	FLUDARABINE PHOSPHATE	inhibitor	ChemblInteractions
RRM2B	GEMCITABINE		ClearityFoundationClinicalTrial
RRM2B	CLOFARABINE	inhibitor	ChemblInteractions
RRM2B	HYDROXYUREA	inhibitor	ChemblInteractions
RRM2B	GEMCITABINE HYDROCHLORIDE	inhibitor	ChemblInteractions
RRM2B	TEZACITABINE	inhibitor	ChemblInteractions
RRM2B	CYTARABINE		PharmGKB	24024897
SQLE	TOLNAFTATE		TTD
SQLE	AMIODARONE		DTC	16451055
SQLE	NAFTIFINE	inhibitor	TTD	1951574,12499173,8834895,3877503,11752352,1287164
TNFRSF10B	DULANERMIN	antibody,agonist	TALC,MyCancerGenome,ChemblInteractions
TNFRSF10B	TIGATUZUMAB	agonist,antibody	ChemblInteractions
TNFRSF10B	APOMAB	antibody	MyCancerGenome
TNFRSF10B	LUTEOLIN		DTC	21265555
TNFRSF10B	LEXATUMUMAB	antibody	TALC,MyCancerGenome,TdgClinicalTrial,TTD	17671142,18056199
TNFRSF10B	CONATUMUMAB	antibody,agonist	TALC,MyCancerGenome,ChemblInteractions,TTD
TNFRSF10B	DROZITUMAB	antibody,agonist	TALC,ChemblInteractions
TNKS	2X-121		TTD
TNKS	PAMIPARIB		TTD
CDK9	SELICICLIB	inhibitor	MyCancerGenome,TdgClinicalTrial,ChemblInteractions	17108108
CDK9	BMS-387032	inhibitor	DTC,TdgClinicalTrial,ChemblInteractions,CancerCommons,TTD
CDK9	DINACICLIB	inhibitor	MyCancerGenome,ClearityFoundationClinicalTrial,ChemblInteractions,CIViC,CancerCommons	27378523
CDK9	PF-00562271		DTC
CDK9	RIVICICLIB	inhibitor	ChemblInteractions,TTD
CDK9	ZOTIRACICLIB	inhibitor	ChemblInteractions
CDK9	ACACETIN		DTC
CDK9	ALVOCIDIB	inhibitor	DTC,MyCancerGenome,TdgClinicalTrial,ChemblInteractions	18469809,11752352,23301767
CDK9	(RS)-ROSCOVITINE		DTC
CDK9	RONICICLIB	inhibitor	ChemblInteractions
CDK9	JNJ-7706621		DTC
CDK9	CYC-065	inhibitor	TTD
CDK9	CHEMBL225519		DTC	18469809
CDK9	RGB-286638	inhibitor	ChemblInteractions,TTD
CDK9	DIPHENYLUREA		DTC
CDK9	CHEMBL546797		DTC
CDK9	ALSTERPAULLONE		DTC
CDK9	PALBOCICLIB		DTC
CDK9	AT-7519	inhibitor	ChemblInteractions
CDK9	AZD-5438	inhibitor	ChemblInteractions
CDK9	PHA-793887	inhibitor	ChemblInteractions
CDK9	CHEMBL1997335		DTC
NOTCH1	CRENIGACESTAT		JAX-CKB,TTD
NOTCH1	BORTEZOMIB		JAX-CKB	28151717
NOTCH1	RG-4733	inhibitor	MyCancerGenome,JAX-CKB,CancerCommons	27154916
NOTCH1	NIROGACESTAT	inhibitor	MyCancerGenome,JAX-CKB,CIViC	26202948,26407235,25564152,23868008
NOTCH1	EVEROLIMUS		JAX-CKB	28151717
NOTCH1	METHOTREXATE		JAX-CKB	28151717
NOTCH1	PREDNISOLONE		JAX-CKB	28151717
NOTCH1	MERCAPTOPURINE		JAX-CKB	28151717
NOTCH1	BRONTICTUZUMAB		JAX-CKB,TTD	23774673
NOTCH1	HYDROCORTISONE		NCI	11948681
NOTCH1	TEMOZOLOMIDE		JAX-CKB	27154916
NOTCH1	PACLITAXEL		JAX-CKB	25104330
NOTCH1	DEXAMETHASONE		JAX-CKB	28151717
NOTCH1	DOCETAXEL		JAX-CKB	26202948
NOTCH1	ASPARAGINASE		JAX-CKB	28151717
NOTCH1	RIBOCICLIB		JAX-CKB	28151717
NOTCH1	WNT-974		JAX-CKB	24277854
PDCD4	PACLITAXEL		CIViC	25928036
PTEN	TEMSIROLIMUS		ClearityFoundationBiomarkers,JAX-CKB,CIViC	11504908,23674493,27016228
PTEN	PF-04691502		ClearityFoundationBiomarkers,JAX-CKB	21750219
PTEN	CAPIVASERTIB		JAX-CKB,CIViC	26910118,22294718
PTEN	OXALIPLATIN		JAX-CKB	24100628
PTEN	IPATASERTIB		JAX-CKB,CIViC	24141624,27872130,30037818,23287563
PTEN	COPANLISIB		ClearityFoundationBiomarkers,JAX-CKB	27672108
PTEN	CISPLATIN		PharmGKB
PTEN	2-METHOXYESTRADIOL		JAX-CKB	24162827
PTEN	FULVESTRANT		JAX-CKB	26733612
PTEN	CETUXIMAB		ClearityFoundationBiomarkers,CIViC	21163703,19223544
PTEN	CHEMBL589258		JAX-CKB	20371716
PTEN	EVEROLIMUS		ClearityFoundationBiomarkers,JAX-CKB,CIViC	26951309,20664174,23989949,20664172,22473592,23582881,21358673,27091708,22662154,28330462
PTEN	RIGOSERTIB		JAX-CKB
PTEN	METFORMIN		JAX-CKB	26921394,24077915
PTEN	TASELISIB		JAX-CKB,CIViC	26589432
PTEN	DS-7423		ClearityFoundationBiomarkers,JAX-CKB	24504419
PTEN	VANDETANIB		ClearityFoundationBiomarkers,JAX-CKB	25910950
PTEN	PD-0325901		JAX-CKB	26272063
PTEN	ENCORAFENIB		JAX-CKB	26577700
PTEN	VEMURAFENIB		JAX-CKB,CIViC	24265155,24265153,24265152,27196754,27048951
PTEN	CHEMBL1765740		JAX-CKB	28178345
PTEN	INFIGRATINIB		JAX-CKB	28119489
PTEN	BINIMETINIB		JAX-CKB	26206338,26577700
PTEN	GEMCITABINE		JAX-CKB	28750271
PTEN	PLX-4720		JAX-CKB	24265153
PTEN	BGT-226		JAX-CKB	23705826
PTEN	VISTUSERTIB		JAX-CKB
PTEN	ALPELISIB		ClearityFoundationBiomarkers,JAX-CKB,CIViC	26504226,25544636,25409150,26577700,27604488,28119489
PTEN	GEFITINIB		ClearityFoundationBiomarkers,JAX-CKB,CIViC	16282176,26561558
PTEN	CHEMBL263664		JAX-CKB	21191045
PTEN	ENZALUTAMIDE		JAX-CKB,CIViC	25544636
PTEN	AZD-6482		JAX-CKB	26504226,23674493,26577700
PTEN	FIMEPINOSTAT		JAX-CKB	22693356
PTEN	NAVITOCLAX		JAX-CKB	26474387
PTEN	OLAPARIB		JAX-CKB
PTEN	TRASTUZUMAB		JAX-CKB,CIViC	17936563,20813970,21676217,24470511,15324695,16404430
PTEN	E-6201		JAX-CKB	23039341
PTEN	PACLITAXEL		JAX-CKB,CIViC	25637314,25833835,25672916
PTEN	SAMOTOLISIB		JAX-CKB	27439478
PTEN	ACALISIB		JAX-CKB
PTEN	PILARALISIB		ClearityFoundationBiomarkers,JAX-CKB	25637314
PTEN	MSC-2363318A		JAX-CKB	27186432
PTEN	PEMETREXED		JAX-CKB	27213589
PTEN	GSK-2636771	inhibitor	JAX-CKB,MyCancerGenomeClinicalTrial,OncoKB	26117819,23674493,26577700,26645196
PTEN	GSK-2256098		JAX-CKB	25833835
PTEN	RG-7666		JAX-CKB	27638506
PTEN	OSI-027		JAX-CKB	21673091
PTEN	OMIPALISIB		ClearityFoundationBiomarkers
PTEN	ABT 737		JAX-CKB	27974663
PTEN	NIVOLUMAB		JAX-CKB,CIViC	30742119,26645196
PTEN	BUPARLISIB		JAX-CKB,CIViC	24470511,26098748,28119489,25672916
PTEN	ABIRATERONE		JAX-CKB
PTEN	PANITUMUMAB		ClearityFoundationBiomarkers,CIViC	19223544
PTEN	AZD-8186		JAX-CKB,OncoKB	25544636,25514658
PTEN	REFAMETINIB		JAX-CKB	23434733
PTEN	LINSITINIB		JAX-CKB	26561558
PTEN	FLUOROURACIL		PharmGKB
PTEN	TEMOZOLOMIDE		JAX-CKB	25910950
PTEN	UPROSERTIB		JAX-CKB	24265152
PTEN	CARBOPLATIN		CIViC,PharmGKB	25672916
PTEN	KX2-391		JAX-CKB	24100628
PTEN	TOPOTECAN		JAX-CKB	25833835
PTEN	SELUMETINIB		JAX-CKB	27196754,21358673,26232337
PTEN	GEDATOLISIB		ClearityFoundationBiomarkers,JAX-CKB	17314276,14737113,21325073
PTEN	ERLOTINIB		ClearityFoundationBiomarkers,CIViC	16282176
PTEN	SAPANISERTIB		JAX-CKB	26272063,25261369,27974663
PTEN	AZD-8835		JAX-CKB	26839307
PTEN	DACOMITINIB		JAX-CKB	26561558,25939761
PTEN	PKI-179		JAX-CKB	20797855
PTEN	PEMBROLIZUMAB		JAX-CKB,CIViC	30742119,26645196
PTEN	APITOLISIB		JAX-CKB	26951309
PTEN	TALAZOPARIB		JAX-CKB	23881923
PTEN	CAPECITABINE		PharmGKB
PTEN	ONC-201		JAX-CKB	26474387
PTEN	PA-799		JAX-CKB	21558396
PTEN	DACTOLISIB		ClearityFoundationBiomarkers,JAX-CKB	27974663,26206338,28446642,26232337,22662154
PTEN	PROGESTERONE		NCI	14557489
PTEN	IDELALISIB		JAX-CKB	28178345
PTEN	BMS-754807		JAX-CKB	26561558
PTEN	SORAFENIB		JAX-CKB	27213589
PTEN	MK-2206		JAX-CKB	28178345,26187616,24265152,22025163,21289267
PTEN	VENETOCLAX		JAX-CKB	27974663
PTEN	RUCAPARIB		JAX-CKB	23565244
PTEN	VORINOSTAT		JAX-CKB	22693356,9661880
PTEN	VS-5584		JAX-CKB	23270925
PTEN	AEW-541		JAX-CKB	26577700
PTEN	KU-55933		JAX-CKB	25870146
PTEN	VOXTALISIB		JAX-CKB	24634413
PTEN	NIRAPARIB		JAX-CKB
PTEN	VELIPARIB		JAX-CKB
PTEN	PICTILISIB		JAX-CKB	24265153,22693356,27020857,23136191,9661880,26058079,26577700,19276360,24322983,28119489,26733612
PTEN	AT-13148		JAX-CKB	22781553
PTEN	PANULISIB		JAX-CKB	25700704
PTEN	PALBOCICLIB		JAX-CKB	27020857
PTEN	CC-223		JAX-CKB	26177599
PTEN	SAR-260301		JAX-CKB	27196754,24387221
PTEN	AZD-8055		JAX-CKB	28446642
SCD	ARAMCHOL		TTD
SCD	COLCHICINE		NCI	6148915
SCD	CLOFIBRATE		NCI	11162472
SCD	ROSIGLITAZONE		NCI	15855323
SCD	MK-8245		TTD
SLC31A1	CISPLATIN		PharmGKB	22725681,22516052
SLC31A1	CARBOPLATIN		PharmGKB	22725681
CAPN1	BORTEZOMIB		DTC	20875739
DDB1	THALIDOMIDE	inhibitor	ChemblInteractions
DDB1	POMALIDOMIDE	inhibitor	ChemblInteractions
DDB1	LENALIDOMIDE	inhibitor	ChemblInteractions
ENO2	INDOMETHACIN		NCI	12711954
ENO2	STREPTOZOCIN		NCI	2146046
ENO2	INSULIN		NCI	7276941
ENO2	FLOXURIDINE		NCI	2146046
ENO2	GABAPENTIN		NCI	15780189
ENO2	FENRETINIDE		NCI	17110918
ENO2	LIOTHYRONINE SODIUM		NCI	3455610
ENO2	PROPOFOL		NCI	16027086
FKBP4	SIROLIMUS		NCI	1700475
KDM4D	CHEMBL92309		DTC	19359167
KDM4D	CHEMBL316034		DTC	24971742
KDM4D	N-OXALYLGLYCINE		DTC	19359167
KMT2A	CHEMBL596633		DTC
KMT2A	DIFLUFENICAN		DTC
KMT2A	CLODRONATE DISODIUM		DTC
KMT2A	METHYLENE BLUE		DTC
KMT2A	TANNIC ACID		DTC
KMT2A	AMINOQUINURIDE		DTC
KMT2A	CHEMBL429095		DTC
KMT2A	CHEMBL19954		DTC
KMT2A	DAUNORUBICIN HYDROCHLORIDE		DTC
KMT2A	EMETINE HYDROCHLORIDE		DTC
KMT2A	CHEMBL1362503		DTC
KMT2A	CHEMBL527584		DTC
KMT2A	SURAMIN HEXASODIUM		DTC
KMT2A	CHEMBL16751		DTC
KMT2A	MOCETINOSTAT		JAX-CKB	27443263
KMT2A	CHEMBL259615		DTC
KMT2A	TRYPAN BLUE		DTC
KMT2A	CHEMBL528734		DTC
KMT2A	ROMIDEPSIN		JAX-CKB	27443263
KMT2A	CETRIMONIUM BROMIDE		DTC
KMT2A	CHEMBL588234		DTC
KMT2A	PIRENOXINE		DTC
KMT2A	AURINTRICARBOXYLIC ACID		DTC
KMT2A	CYTARABINE		JAX-CKB	27443263
KMT2A	TRIMETREXATE		DTC
KMT2A	CHEMBL591864		DTC
KMT2A	DINACICLIB		JAX-CKB	26627013
KMT2A	CYCLIRAMINE MALEATE		DTC
KMT2A	PANOBINOSTAT		JAX-CKB	27443263
KMT2A	CHEMBL1367933		DTC
KMT2A	PLERIXAFOR		DTC
KMT2A	DOXORUBICIN		JAX-CKB	26552700
KMT2A	CHEMBL486706		DTC
KMT2A	OLSALAZINE		DTC
KMT2A	CONGO RED		DTC
KMT2A	SINENSETIN		DTC
KMT2A	NITROBLUE TETRAZOLIUM		DTC
KMT2A	DACINOSTAT		JAX-CKB	27443263
KMT2A	CHEMBL1312050		DTC
KMT2A	PIRARUBICIN		DTC
KMT2A	TOPOTECAN HYDROCHLORIDE		DTC
KMT2A	FURAFYLLINE		DTC
KMT2A	SURAMIN		DTC
KMT2A	RAMATROBAN		DTC
KMT2A	CHLORHEXIDINE HYDROCHLORIDE		DTC
KMT2A	PROTOPORPHYRIN		DTC
KMT2A	OXIDOPAMINE HYDROCHLORIDE		DTC
KMT2A	TRACAZOLATE		DTC
KMT2A	AZD-5153		JAX-CKB	27573426
KMT2A	CHEMBL582478		DTC
MEN1	CHLORHEXIDINE HYDROCHLORIDE		DTC
MEN1	FURAFYLLINE		DTC
MEN1	CHEMBL588234		DTC
MEN1	CYCLIRAMINE MALEATE		DTC
MEN1	METHYLENE BLUE		DTC
MEN1	TANNIC ACID		DTC
MEN1	CHEMBL527584		DTC
MEN1	CHEMBL591864		DTC
MEN1	TRACAZOLATE		DTC
MEN1	TRIMETREXATE		DTC
MEN1	PLERIXAFOR		DTC
MEN1	DIFLUFENICAN		DTC
MEN1	CHEMBL596633		DTC
MEN1	EMETINE HYDROCHLORIDE		DTC
MEN1	AMINOQUINURIDE		DTC
MEN1	OXIDOPAMINE HYDROCHLORIDE		DTC
MEN1	CHEMBL259615		DTC
MEN1	CETRIMONIUM BROMIDE		DTC
MEN1	CHEMBL429095		DTC
MEN1	OLSALAZINE		DTC
MEN1	PIRENOXINE		DTC
MEN1	CHEMBL1362503		DTC
MEN1	CHEMBL582478		DTC
MEN1	RAMATROBAN		DTC
MEN1	CHEMBL1312050		DTC
MEN1	CHEMBL19954		DTC
MEN1	CHEMBL528734		DTC
MEN1	SINENSETIN		DTC
MEN1	CHEMBL486706		DTC
MEN1	CHEMBL1367933		DTC
MEN1	NITROBLUE TETRAZOLIUM		DTC
MEN1	CHEMBL16751		DTC
PIK3C2A	PILARALISIB	inhibitor	MyCancerGenome
PIK3C2A	COPANLISIB	inhibitor	MyCancerGenome
PIK3C2A	ALPELISIB	inhibitor	MyCancerGenome
PIK3C2A	PI-103	inhibitor	MyCancerGenome
PIK3C2A	PF-04691502	inhibitor	MyCancerGenome
PIK3C2A	GSK-2636771	inhibitor	MyCancerGenome
PIK3C2A	BUPARLISIB	inhibitor	MyCancerGenome
PIK3C2A	SONOLISIB	inhibitor	MyCancerGenome
PIK3C2A	INFIGRATINIB	inhibitor	MyCancerGenome
PIK3C2A	GEDATOLISIB	inhibitor	MyCancerGenome
PIK3C2A	QUERCETIN	inhibitor	MyCancerGenome
PIK3C2A	VOXTALISIB	inhibitor	MyCancerGenome
PIK3C2A	PICTILISIB	inhibitor	MyCancerGenome
PIK3C2A	APITOLISIB	inhibitor	MyCancerGenome
PIK3C2A	DACTOLISIB	inhibitor	MyCancerGenome
SLC29A2	GEMCITABINE		PharmGKB	25162786
SLC29A2	TECADENOSON		DTC	23388705
SLC29A2	MERCAPTOPURINE		NCI	17088032
VEGFB	AFLIBERCEPT	antibody,binder	MyCancerGenome,PharmGKB,TTD	22813448,20124951
VEGFB	CONBERCEPT	inhibitor	ChemblInteractions
VEGFB	BEVACIZUMAB		ClearityFoundationClinicalTrial,PharmGKB	20124951
VEGFB	LENALIDOMIDE		ClearityFoundationClinicalTrial
DDIT3	FENRETINIDE		NCI	12234979,17273769
DDIT3	PACLITAXEL		NCI	8554977
DDIT3	DICLOFENAC		NCI	15131590
DDIT3	SURAMIN		NCI	9586958
DDIT3	TAXOTERE		NCI	10470115
DDIT3	CISPLATIN		NCI	10071988,8554977
DDIT3	STAUROSPORINE		NCI	17167033
DDIT3	CYCLOSPORINE		NCI	15494209
DDIT3	VITAMIN E		NCI	15271854
DDIT3	CELECOXIB		NCI,PharmGKB	17167033,17166886,15131590,16597647,22336956
DDIT3	SIROLIMUS		NCI	11145585
DDIT3	STREPTOZOCIN		NCI	8482431
DDIT3	NICOTINE		NCI	11592233
DDIT3	INDOMETHACIN		NCI	15131590
DDIT3	MANNITOL		NCI	8670069
DDIT3	PLATINUM		NCI	8996528
DDIT3	ASPIRIN		NCI	10688535
DDIT3	DEFEROXAMINE		NCI	8794898
DDIT3	ETOPOSIDE		NCI	9044846
DDIT3	GLUTAMINE		NCI	10377266
DDIT3	CURCUMIN		NCI	15271854
DDIT3	IBUPROFEN		NCI	15131590
DDIT3	BORTEZOMIB		NCI	16357160
DDIT3	PENICILLAMINE		NCI	11526215
DDIT3	6-DIAZO-5-OXO-L-NORLEUCINE		NCI	10377266
DDIT3	AEW-541		CIViC	28637688
FGFR1OP2	BRIVANIB		PharmGKB	20124951
KRAS	BUPARLISIB		JAX-CKB	26715098,22159814,26098748,24576621
KRAS	IMGATUZUMAB		JAX-CKB	23209031
KRAS	LENALIDOMIDE		JAX-CKB	27458141
KRAS	COBIMETINIB		ClearityFoundationBiomarkers,JAX-CKB,OncoKB	22084396,23934108
KRAS	MK-2206		JAX-CKB	26676756,25931518,26725216,22025163,27480147
KRAS	CGM-097		JAX-CKB	27659046
KRAS	GEFITINIB		ClearityFoundationBiomarkers,JAX-CKB,CIViC	21258250,15696205,19794967,27338794,25870145,23313110
KRAS	NIVOLUMAB		CIViC	28525386
KRAS	SORAFENIB		JAX-CKB	23629727,26743856,23224737,26307133,25294897,27480147,25363205
KRAS	TRAMETINIB		ClearityFoundationBiomarkers,JAX-CKB,CIViC,PharmGKB,OncoKB	26343583,27659046,26644315,25665005,24685132,26324075,26882569,26582713,27338794,22169769,24915778,27222538,27556948,22805291,27312529,27876675,26369631,28179366
KRAS	ATEZOLIZUMAB		JAX-CKB,CIViC	28525386
KRAS	IPATASERTIB		JAX-CKB	26725216
KRAS	VEMURAFENIB		JAX-CKB,PharmGKB	27312529
KRAS	CAPIVASERTIB		JAX-CKB	19755509,24088382
KRAS	LY-3009120		JAX-CKB	26343583
KRAS	CETUXIMAB		ClearityFoundationBiomarkers,JAX-CKB,DoCM,CIViC,PharmGKB,OncoKB	26812186,22537608,26715098,19075190,19255327,26162609,25183481,19603018,23071293,26666244,22734028,23182985,25673644,21228335,17384584,23324806,25714871,23404247,26623049,26341921,2278970,19114683,22586653,22722830,25666295,21398618,18946061,27458141,20921465,18316791,19679400,18794081,21975775,28280091,16361624,28275037,16618717,19773371,26371285,24558511,25838391,20956938,27897268,19603024,3122…
KRAS	LAPATINIB		JAX-CKB	27108243
KRAS	PANITUMUMAB		ClearityFoundationBiomarkers,JAX-CKB,DoCM,CIViC,PharmGKB,OncoKB	26812186,22537608,19075190,19255327,26644315,26162609,25183481,28404754,23071293,22734028,23182985,21228335,17384584,26540314,23324806,23404247,23625191,26623049,2278970,19114683,24919569,21398618,20921465,18316791,19679400,18794081,21975775,16361624,28275037,16618717,19773371,26371285,24558511,27897268,26341920,3122217,16434492,19018267,20921462,25210463,25157968,26438111,12460918,19223544,20978…
KRAS	DEL-22379		JAX-CKB	26267534
KRAS	SELUMETINIB	inhibitor	ClearityFoundationBiomarkers,JAX-CKB,CIViC,MyCancerGenomeClinicalTrial	26272063,26351322,26438159,26666244,27231576,23200175,22271687,27655129,24935174,26676756,24939055,25870145,27222538,19029981,27556948,26232337,27422710,25199829,26725216,27312529,22952903,21985784,27480147,26125448,28492898,22392911,25322874
KRAS	AZD-4785		JAX-CKB,TTD	28615361
KRAS	VOXTALISIB		JAX-CKB	24634413
KRAS	CHEMBL589258		JAX-CKB	20371716
KRAS	ROMIDEPSIN		JAX-CKB
KRAS	ERLOTINIB		ClearityFoundationBiomarkers,JAX-CKB,CIViC	21258250,27659046,15696205,19794967,18626007,16043828,23313110,27480147,21969500,21862683
KRAS	INFIGRATINIB		JAX-CKB	27338794
KRAS	CISPLATIN		JAX-CKB,CIViC	27040853,25081901,28652249
KRAS	REGORAFENIB	inhibitor	JAX-CKB,MyCancerGenomeClinicalTrial,PharmGKB,OncoKB	21170960,23629727,25838391,27004155
KRAS	SARACATINIB		JAX-CKB	27231123,26725216
KRAS	PELAREOREP	inhibitor	JAX-CKB,CancerCommons	26156229,24798549
KRAS	PEMETREXED		JAX-CKB,CIViC	27876675
KRAS	DINACICLIB		JAX-CKB	27550941,25931518
KRAS	IRINOTECAN		JAX-CKB,CIViC	25567130,24042735,23209031,16707468,25714871,26341920,20619739,21325073,21575616,24798549,25322874
KRAS	OSIMERTINIB		JAX-CKB	25870145,27252416
KRAS	BORTEZOMIB		JAX-CKB	22541434
KRAS	AFATINIB		JAX-CKB,CIViC	26341921,24685132,27338794,25870145
KRAS	CAPECITABINE		JAX-CKB
KRAS	TEPROTUMUMAB		CIViC	21985784
KRAS	OLAPARIB		JAX-CKB	28363999
KRAS	ABEMACICLIB		JAX-CKB,CIViC	1291017,27217383,26658964
KRAS	SUNITINIB		JAX-CKB	26864210,23455880
KRAS	PONATINIB		JAX-CKB	27338794
KRAS	APITOLISIB		JAX-CKB	25673820,21998291
KRAS	COPANLISIB		JAX-CKB	24170767
KRAS	ALPELISIB		JAX-CKB	27659046,27602501,24608574,27312529
KRAS	VENETOCLAX		JAX-CKB	27974663
KRAS	RAMUCIRUMAB		JAX-CKB,PharmGKB	25877855
KRAS	BINIMETINIB		ClearityFoundationBiomarkers,JAX-CKB,CIViC,OncoKB	32822286,26206338,28152546,25167228,27556948,27422710,27167191
KRAS	PANOBINOSTAT		JAX-CKB	22693356,19490892,26725216
KRAS	TEMSIROLIMUS		ClearityFoundationBiomarkers,JAX-CKB	21216929,26725216,27016228
KRAS	OXALIPLATIN		JAX-CKB,CIViC	26540314,20921465,26341920,23209813,21468686
KRAS	NECITUMUMAB		JAX-CKB	26766738
KRAS	PHENFORMIN		JAX-CKB	26574479
KRAS	VISTUSERTIB		JAX-CKB	26725216
KRAS	TRASTUZUMAB		JAX-CKB	27108243,26243863
KRAS	EVEROLIMUS		ClearityFoundationBiomarkers,JAX-CKB	23629727,20664174,20664172,26725216,22662154
KRAS	NERATINIB		JAX-CKB	26725216,26243863
KRAS	A-443654		JAX-CKB	24978597,24569089
KRAS	RIDAFOROLIMUS		JAX-CKB	26725216
KRAS	SAR-125844		JAX-CKB	25504634
KRAS	GEMCITABINE		JAX-CKB,CIViC	26540314,27167172,26156229,24915778,26091808,27975152,26228206,21862683
KRAS	TASELISIB		JAX-CKB	28331003
KRAS	NAVITOCLAX		JAX-CKB	27659046,25665005,26725216
KRAS	AT-13148		JAX-CKB	22781553
KRAS	AZD-8835		JAX-CKB	26839307
KRAS	IXABEPILONE		JAX-CKB	26864210
KRAS	RALIMETINIB		JAX-CKB	26725216
KRAS	CARBOPLATIN		JAX-CKB,CIViC	25637314,16043828,22139083,26307133,21216929,27998224
KRAS	PIMASERTIB		ClearityFoundationBiomarkers,JAX-CKB	23629727,26228206
KRAS	CI-1040		JAX-CKB	19018267,19372556
KRAS	DACTOLISIB		JAX-CKB,CIViC	26272063,23629727,25673820,23475782,26206338,24939055,19029981,26232337,22662154,22392911
KRAS	PACLITAXEL		JAX-CKB,CIViC	16043828,22139083,26307133,21216929
KRAS	SALIRASIB		JAX-CKB,CIViC	21847063,22547163
KRAS	AZD-8186		JAX-CKB	26725216
KRAS	PF-04691502		JAX-CKB	26725216,21750219
KRAS	CC-223		JAX-CKB	24978597,25855786
KRAS	PAZOPANIB		JAX-CKB	26324075
KRAS	RIGOSERTIB		JAX-CKB	27104980,26091808
KRAS	AZD-8055		JAX-CKB	22271687,26725216,24791855
KRAS	PICTILISIB		JAX-CKB	22084396,22693356,19165201,26725216,22952903
KRAS	MIDOSTAURIN		JAX-CKB	26725216
KRAS	RILOTUMUMAB		JAX-CKB	24919569
KRAS	DASATINIB		JAX-CKB,CIViC	26855149,27231123,28280091,27222538,20956938,26725216
KRAS	CABOZANTINIB		JAX-CKB	27525386
KRAS	OSI-027		JAX-CKB	21673091,26725216
[truncated: 1,097 more rows]

## Sheet: M10
Gene	Drug	InteractionType	Source	PMIDs
AKR7A2	DAUNORUBICIN		PharmGKB	20837989
AKR7A2	DOXORUBICIN		PharmGKB	20837989
ATP1B1	DIGOXIN	inhibitor	ChemblInteractions
ATP1B1	ACETYLDIGITOXIN	inhibitor	ChemblInteractions
ATP1B1	DESLANOSIDE	inhibitor	ChemblInteractions
ATP1B1	DIGITOXIN	inhibitor	ChemblInteractions
CEP68	ASPIRIN		PharmGKB
CYP2J2	TERFENADINE	inhibitor	PharmGKB	15861034
CYP2J2	NABUMETONE		PharmGKB	19923256
CYP2J2	THIORIDAZINE		PharmGKB	19923256
CYP2J2	DICLOFENAC		PharmGKB	15861034
CYP2J2	ASTEMIZOLE		PharmGKB	15861034
CYP2J2	ALBENDAZOLE		PharmGKB	19923256
CYP2J2	DANAZOL		PharmGKB	19923256
CYP2J2	MESORIDAZINE		PharmGKB	19923256
CYP2J2	TACROLIMUS		PharmGKB	28316087
CYP2J2	AMIODARONE		PharmGKB	19923256
GCLM	CISPLATIN		NCI	10399958
GCLM	SULFORAPHANE		NCI	11535546
GCLM	MELATONIN		NCI	10515588
MSH6	TEMOZOLOMIDE		JAX-CKB,NCI	17404084,19584161
MSH6	DURVALUMAB		CIViC	26674132
MAP3K20	CYC-116		DTC
MAP3K20	CHEMBL535331		DTC
MAP3K20	CHEMBL375293		DTC
MAP3K20	CENISERTIB		DTC
MAP3K20	SP-600125		DTC
MAP3K20	ILORASERTIB		DTC
MAP3K20	DOVITINIB		DTC
MAP3K20	GW441756X		DTC
MAP3K20	SNS-314		DTC
MAP3K20	SORAFENIB		DTC
MAP3K20	PF-00562271		DTC
MAP3K20	ALSTERPAULLONE		DTC
MAP3K20	LINIFANIB		DTC
MAP3K20	TAK-715		DTC
MAP3K20	DASATINIB		DTC	18180381
MAP3K20	TOZASERTIB		DTC
FZD5	VANTICTUMAB	antagonist,antibody	ChemblInteractions
IMPDH2	CHEMBL1683024		DTC	21295473
IMPDH2	MYCOPHENOLATE MOFETIL	inhibitor	ChemblInteractions
IMPDH2	CYCLOSPORINE		PharmGKB	21996196,19770842,18444945,19617864,22960765
IMPDH2	MYCOPHENOLIC ACID	inhibitor	ChemblInteractions
IMPDH2	AVN-944		TdgClinicalTrial
IMPDH2	THIOGUANINE	inhibitor	ChemblInteractions
IMPDH2	MYCOPHENOLATE MOFETIL HYDROCHLORIDE	inhibitor	ChemblInteractions
NSD2	CHEMBL483206		DTC
NSD2	MITOXANTRONE		DTC
NSD2	4-AMINO-[1,2]NAPHTHOQUINONE		DTC
NSD2	CHEMBL505670		DTC
NSD2	CHEMBL1335833		DTC
NSD2	CHEMBL585502		DTC
NSD2	CHEMBL258756		DTC
NSD2	ACID BLUE 129		DTC
NSD2	CHEMBL1493528		DTC
NSD2	PURPUROGALLIN		DTC
NSD2	HOMIDIUM BROMIDE		DTC
NSD2	CHEMBL1989853		DTC
NSD2	CHEMBL599924		DTC
NSD2	PYROGALLOL RED		DTC
NSD2	CHEMBL364729		DTC
NSD2	CHEMBL1504679		DTC
PPAT	AZATHIOPRINE	inhibitor	ChemblInteractions,TTD
PPAT	AZATHIOPRINE SODIUM	inhibitor	ChemblInteractions
PPAT	MERCAPTOPURINE	inhibitor	TTD	21948594,18506437
PPAT	MERCAPTOPURINE	inhibitor	ChemblInteractions
TNK2	CYC-116		DTC
TNK2	ILORASERTIB		DTC
TNK2	ADAVOSERTIB		DTC
TNK2	PF-00562271		DTC
TNK2	CENISERTIB		DTC
TNK2	CHEMBL202721		DTC
TNK2	GEFITINIB		TTD
TNK2	DASATINIB		DTC
TNK2	ALISERTIB		DTC
TNK2	RG-1530		DTC
TNK2	CHEMBL379975		DTC
TNK2	R-406		DTC
TNK2	ENTRECTINIB		DTC
TNK2	TAE-684		DTC
TNK2	CHEMBL406845		DTC
TNK2	PD-0166285		DTC
TNK2	PAZOPANIB		DTC
TNK2	CHEMBL1997335		DTC
GHR	ACP-001		TdgClinicalTrial
GHR	PEGVISOMANT	antagonist	TdgClinicalTrial,ChemblInteractions,TEND,TTD	19820031,17322491,11752352,20595800
GHR	SOMATREM	agonist	ChemblInteractions
GHR	SOMATROPIN	agonist	TdgClinicalTrial,ChemblInteractions
GHR	SOMATROGON		TdgClinicalTrial
NRP1	PEGAPTANIB SODIUM		TEND,TTD	17717967
NRP1	PALIFERMIN		TdgClinicalTrial	9890894,10821861,9094999
NRP1	RANIBIZUMAB		PharmGKB	26426212
RTKN2	HALOPERIDOL		PharmGKB	27023437
RXRA	ALITRETINOIN	agonist	DTC,ChemblInteractions,TEND,TTD	21489804,18321241,25057340,16946489,16819260,16428452,16782282,16751185,19678713,7807131
RXRA	2-PHENYLPHENOL		DTC
RXRA	DOCONEXENT	activator	DTC	23723389,20695472,11118147
RXRA	DOXORUBICIN HYDROCHLORIDE		DTC
RXRA	BEXAROTENE	activator,agonist	TALC,DTC,TdgClinicalTrial,ChemblInteractions,TEND,TTD	15632250,17483357,15897247,18765556,19791803,23391145,11702369,16495926,17008586,14700480,15056048
RXRA	MESOTRIONE		DTC
RXRA	DACTINOMYCIN		DTC
RXRA	DIBUTYLDICHLOROSTANNANE		DTC
RXRA	CHLORFENAPYR		DTC
RXRA	TRIBUTYLCHLOROSTANNANE		DTC
RXRA	QUINOXYFEN		DTC
RXRA	TRETINOIN		DTC	16946489
RXRA	DIFLUBENZURON		DTC
RXRA	CHLOROTHALONIL		DTC
RXRA	GENISTEIN		DTC
RXRA	TRICLOCARBAN		DTC
RXRA	SULINDAC	antagonist	DTC	23434637
RXRA	TESTOSTERONE		DTC
RXRA	NICLOSAMIDE		DTC
RXRA	SAQUINAVIR MESYLATE		DTC
RXRA	DOCETAXEL		PharmGKB	24193570
RXRA	DEMETON S		DTC
RXRA	ABAMECTIN		DTC
RXRA	METRIBUZIN		DTC
RXRA	CHLORHEXIDINE DIACETATE		DTC
RXRA	FLUDIOXONIL		DTC
RXRA	TRIBUTYLTIN-OXIDE		DTC
RXRA	HONOKIOL		DTC	20695472
RXRA	TRICLOSAN		DTC
RXRA	CHEMBL297304		DTC
RXRA	RALOXIFENE HYDROCHLORIDE		DTC
RXRA	PROPARGITE		DTC
RXRA	TRIPHENYLSTANNANOL		DTC
RXRA	BIPHENYL		DTC
RXRA	GW7647		DTC
RXRA	PHYTANIC ACID		DTC	20695472
RXRA	PROGESTERONE		DTC
RXRA	AFIMOXIFENE		DTC
RXRA	BENZETHONIUM CHLORIDE		DTC
RXRA	PHENOXYETHANOL		DTC
RXRA	ADAPALENE	agonist	TdgClinicalTrial,TEND	31273085,19929446,9204085,10651997,8142113
RXRA	DAUNORUBICIN HYDROCHLORIDE		DTC
RXRA	ACITRETIN	agonist	ChemblInteractions	9074840,9153406
RXRA	DIFENOCONAZOLE		DTC
RXRA	DICHLOROPHEN		DTC
RXRA	ROTENONE		DTC
RXRA	CHEMBL451158		DTC	18760926,20673632
RXRA	ETRETINATE	agonist	ChemblInteractions	9074840,9298126,8301142
RXRA	IRX-4204	agonist	ChemblInteractions
RXRA	FERBAM		DTC
RXRA	AZINPHOS-ETHYL		DTC
RXRA	BUTYLATED HYDROXYTOLUENE		DTC
RXRA	BROMETHALIN		DTC
RXRA	BITHIONOL		DTC
RXRA	HOMIDIUM BROMIDE		DTC
RXRA	PIMOZIDE		DTC
RXRA	DIMETHYLFORMAMIDE		DTC
RXRA	BROMOXYNIL		DTC
RXRA	PYRACLOSTROBIN		DTC
RXRA	SDX-101	modulator	ChemblInteractions
RXRA	OCTADECYLAMINE		DTC
RXRA	BENZO(K)FLUORANTHENE		DTC
RXRA	CHEMBL275311		DTC
RXRA	STANOLONE		DTC
RXRA	CHEMBL329673		DTC
RXRA	THIRAM		DTC
RXRA	CHEMBL118417		DTC
RXRA	MOFAROTENE	modulator	ChemblInteractions
RXRA	ANTHRAQUINONE		DTC
RXRA	IMIPRAMINE HYDROCHLORIDE		DTC
RXRA	T091317		DTC
RXRA	THIMEROSAL		DTC
RXRA	CLOROPHENE		DTC
RPS6KA4	HESPERADIN	inhibitor	DTC	19035792
RPS6KA4	LINIFANIB		DTC
CDK2	PHA-793887	inhibitor	ChemblInteractions,TTD
CDK2	DEXAMETHASONE		NCI	10867026
CDK2	CHEMBL402915		DTC	18063365
CDK2	AZD-5438	inhibitor	ChemblInteractions,TTD
CDK2	O-CHLOROACETYLCARBAMOYLFUMAGILLOL		NCI	8012959
CDK2	ALSTERPAULLONE		DTC
CDK2	CHEMBL379975		DTC
CDK2	DINACICLIB	inhibitor	DTC,MyCancerGenome,ClearityFoundationClinicalTrial,ChemblInteractions,CancerCommons,MyCancerGenomeClinicalTrial	23600925
CDK2	CYC-065	inhibitor	TTD
CDK2	SU-9516	inhibitor	ChemblInteractions	10592235,11752352,17139284,17016423
CDK2	OLOMOUCINE	inhibitor	DTC	10592235,11752352,17139284,17016423
CDK2	BMS-387032	inhibitor	TdgClinicalTrial,ChemblInteractions,CancerCommons,TTD
CDK2	AT-7519	inhibitor	DTC,TdgClinicalTrial,ChemblInteractions,TTD	10592235,18656911
CDK2	CHIR-99021		DTC
CDK2	CHEMBL210618		DTC
CDK2	RG-1530		DTC
CDK2	KENPAULLONE		DTC
CDK2	RGB-286638	inhibitor	ChemblInteractions,TTD
CDK2	SELICICLIB	inhibitor	DTC,MyCancerGenome,TdgClinicalTrial,ChemblInteractions,TTD	17108108,21080703
CDK2	ALVOCIDIB	inhibitor	MyCancerGenome,TdgClinicalTrial,ChemblInteractions	18465538,11752352
CDK2	GS 6201		DTC
CDK2	CHEMBL373822		DTC	17181166
CDK2	AZAKENPAULLONE		DTC
CDK2	INDOLE-3-CARBINOL		NCI	15611077
CDK2	LAUROGUADINE		DTC
CDK2	GW441756X		DTC
CDK2	SP-600125		DTC
CDK2	CHEMBL557670		DTC	19410453
CDK2	PF-00562271		DTC
CDK2	GO-6976		DTC
CDK2	ZOTIRACICLIB	inhibitor	DTC,ChemblInteractions,TTD	22148278
CDK2	MILCICLIB	inhibitor	DTC,ChemblInteractions	19603809
CDK2	RALTITREXED		NCI	10047461
CDK2	CHEMBL259850		DTC
CDK2	LAPACHONE		NCI	12689523
CDK2	AG-24322	inhibitor	ChemblInteractions,TTD
CDK2	RG-547	inhibitor	ChemblInteractions	10592235
CDK2	CYC-116		DTC
CDK2	CHEMBL541400		DTC
CDK2	RESVERATROL		NCI	15122319
CDK2	RONICICLIB	inhibitor	ChemblInteractions
CDK2	CHEMBL494107		DTC	17643111
CDK2	ANDROSTANOLONE		NCI	10698512
CDK2	ACETAMINOPHEN		NCI	14644624
CDK2	LY-2090314		DTC
CDK2	BMS-345541		DTC
CDK2	SOTRASTAURIN		DTC
CDK2	(RS)-ROSCOVITINE		DTC
CDK2	CHEMBL365617		DTC
CDK2	CENISERTIB		DTC
CDK2	UCN-01	inhibitor	ChemblInteractions
CDK2	CHEMBL225519		DTC
CDK2	LOVASTATIN		NCI	9553123
CDK2	CHEMBL578061		DTC
CDK2	PACLITAXEL		NCI	16020661
CDK2	R-406		DTC
CDK2	TAE-684		DTC
CDK2	GSK-269962A		DTC
CDK2	AZD-1080		DTC
CDK2	ERIBULIN		CIViC	26006067
CDK2	CARBOPLATIN		CIViC	26006067
CHPT1	LAMIVUDINE		PharmGKB
POLE	FLUDARABINE PHOSPHATE	inhibitor	ChemblInteractions
POLE	CLOFARABINE	inhibitor	ChemblInteractions
POLE	GEMCITABINE HYDROCHLORIDE	inhibitor	ChemblInteractions
POLE	CYTARABINE	inhibitor	ChemblInteractions
POLE	PEMBROLIZUMAB		CIViC	27683556,27159395,28188185
NR2F2	CYCLOHEXIMIDE		DTC
NR2F2	CHEMBL580340		DTC
NR2F2	CHEMBL530291		DTC
NR2F2	RESACTIN A		DTC
NR2F2	PYRIDABEN		DTC
NR2F2	CHEMBL584442		DTC
FANCA	CISPLATIN		CIViC	26181256
DNMT1	DEMETHOXYCURCUMIN		DTC	19112019
DNMT1	IFOSFAMIDE		TdgClinicalTrial,TEND
DNMT1	TETRAHYDROCURCUMIN		DTC	19112019
DNMT1	FLOXURIDINE		NCI	15899874
DNMT1	AZACITIDINE	inhibitor	TdgClinicalTrial,ChemblInteractions,NCI,TEND,TTD	2443243,12011120,11700387,17612710,20126405,6173384,14585280,15793220,11752352,18627335,19589026,16341239
DNMT1	CHEMBL1490332		DTC
DNMT1	CHEMBL580076		DTC
DNMT1	FLUOROCYCLOPENTENYLCYTOSINE		TTD
DNMT1	BENZANTHRONE		DTC
DNMT1	ADRIAMYCIN		NCI	16893460
DNMT1	PALIFOSFAMIDE		TTD
DNMT1	MAHANINE		DTC	20184324
DNMT1	DECITABINE	inhibitor	TdgClinicalTrial,ChemblInteractions,TEND,CIViC	16015501,20072836,11688997,25968887,11259619,18398832,11352938,11752352,11069027,12907443,17023173,18425818
DNMT1	CHEMBL599013		DTC
DNMT1	CHEMBL2063052		DTC	22854677
DNMT1	DIETHYLSTILBESTROL		NCI	16598927
DNMT1	HYDROXYUREA		NCI	2422298
DNMT1	CURCUMIN		DTC,TTD	19112019
DNMT1	CEPHALOTHIN		DTC
DNMT1	DAPHNORIN		DTC
DNMT1	CISPLATIN		CIViC	21458988
DNMT1	GUADECITABINE		TTD
DNMT1	HEXAHYDROCURCUMIN		DTC	19112019
DNMT1	MITOXANTRONE		NCI	12878861
DNMT1	BISDEMETHOXYCURCUMIN		DTC	19112019
DNMT1	ANTROQUINONOL		TTD
DNMT1	ZEBULARINE		NCI	16239434
LAMA1	OCRIPLASMIN		ChemblInteractions
E2F1	DIETHYLSTILBESTROL		NCI	15545218
E2F1	CARMUSTINE		NCI	11445852
E2F1	QUERCETIN		NCI	16274926
E2F1	LARGAZOLE		DTC
E2F1	VASOPRESSIN		NCI	12063292
E2F1	ADRIAMYCIN		NCI	9863003
E2F1	ACETYLCYSTEINE		NCI	12754095
E2F1	IRINOTECAN		NCI	9766655
E2F1	ETOPOSIDE		NCI	9766655,16849574
E2F1	FLUOROURACIL		NCI	9766655
E2F1	CISPLATIN		NCI	16849574
E2F1	PRIMAQUINE		NCI	15450938
E2F1	NICOTINE		NCI	16601104
E2F1	METHOTREXATE		NCI	14654896
E2F1	PACLITAXEL		NCI	16849574
E2F1	BORTEZOMIB		NCI	11489836
POLD1	GEMCITABINE HYDROCHLORIDE	inhibitor	ChemblInteractions
POLD1	CLOFARABINE	inhibitor	ChemblInteractions
POLD1	CYTARABINE	inhibitor	ChemblInteractions
POLD1	HYMENOIC ACID		DTC	18364258
POLD1	FLUDARABINE PHOSPHATE	inhibitor	ChemblInteractions
PTPN1	OLEANOLIC_ACID		DTC	21453996
PTPN1	ALLYL ISOTHIOCYANATE		DTC	26338358
PTPN1	LICOAGRODIN		DTC	24047800
PTPN1	CHEMBL2207339		DTC	23141910
PTPN1	TILUDRONIC ACID		TdgClinicalTrial,TEND
PTPN1	GLISOFLAVONE		DTC	20724155
PTPN1	INSULIN		NCI	8826975
PTPN1	FLUORESCEIN DIPHOSPHATE		DTC	21482108
PTPN1	LICOAGRONE		DTC	24047800
PTPN1	URSOLIC ACID		DTC	21453996
PTPN1	TRODUSQUEMINE	inhibitor	TdgClinicalTrial,TTD
PTPN1	MOROLIC ACID		DTC	21453996
PTPN1	CHEMBL1162414		DTC	18595691
PTPN1	LIPIDYL PSEUDOPTERANE A		DTC	19061360
PTPN1	CHEMBL458855		DTC	18595691
PTPN1	ALDISIN		DTC	21696953
PTPN1	LIPIDYL PSEUDOPTERANE D		DTC	19061360
PTPN1	ANETHOLTRITHION		DTC	20655236
PTPN1	CHEMBL204543		DTC	24997687
PTPN1	DITHIOLETHIONE		DTC	20655236
PTPN1	ISOBAVACHALCONE		DTC	24047800
PTPN1	OLTIPRAZ		DTC	20655236
PTPN1	MORONIC ACID		DTC	21453996
PTPN1	LOBARIC ACID		DTC	19362837
BCR	PONATINIB	inhibitor	TALC,PharmGKB,FDA	23409026
BCR	NILOTINIB		PharmGKB,FDA
BCR	IMATINIB	inhibitor	TALC,DTC,PharmGKB,FDA	15206509,22148584,12600228,23226582,20072827,24681986
BCR	BUSULFAN		PharmGKB,FDA
BCR	BOSUTINIB	inhibitor	PharmGKB,FDA
BCR	CHEMBL483847		DTC	16415863
BCR	VINCRISTINE		PharmGKB,FDA
BCR	DASATINIB	inhibitor	TALC,PharmGKB,FDA	15256671
BCR	PONATINIB HYDROCHLORIDE	inhibitor	ChemblInteractions
BCR	BLINATUMOMAB		PharmGKB,FDA
BCR	SARACATINIB	inhibitor	TALC
BCR	OMACETAXINE MEPESUCCINATE		PharmGKB
CHEK2	KENPAULLONE		DTC
CHEK2	WITHAFERIN A		DTC	24079846
CHEK2	MLN-8054		DTC
CHEK2	RG-1530		DTC
CHEK2	CEDIRANIB		DTC
CHEK2	DOVITINIB		DTC
CHEK2	PF-00562271		DTC
CHEK2	GO-6976		DTC
CHEK2	ALSTERPAULLONE		DTC
CHEK2	FASUDIL		DTC
CHEK2	TAE-684		DTC
CHEK2	AZD-1152-HQPA		DTC
CHEK2	SNS-314		DTC
CHEK2	DIMETHYLADENINE		DTC
CHEK2	ILORASERTIB		DTC
CHEK2	GEFITINIB		DTC
CHEK2	CHEMBL578061		DTC
CHEK2	CYC-116		DTC
CHEK2	GW441756X		DTC
CHEK2	CENISERTIB		DTC
CHEK2	SP-600125		DTC

## Sheet: M11
Gene	Drug	InteractionType	Source	PMIDs
ATP1A1	ISTAROXIME		TdgClinicalTrial	17239702
ATP1A1	DIGOXIN	inhibitor	TdgClinicalTrial,ChemblInteractions,TEND	11324464,11309248,11687608,11515751,11272406
ATP1A1	ACETYLDIGITOXIN	inhibitor	TdgClinicalTrial,ChemblInteractions,TEND,TTD	2826993
ATP1A1	ARTEMETHER		TTD
ATP1A1	ALMITRINE	binder	TdgClinicalTrial,TEND,TTD	2144185,8099718,11752352,2165421,2527061
ATP1A1	DESLANOSIDE	inhibitor	TdgClinicalTrial,ChemblInteractions,TEND,TTD	11752352,16319518
ATP1A1	BEPRIDIL	inhibitor	TdgClinicalTrial,TEND	1329768,2148481,2207500,2938592,2933041
ATP1A1	LUMEFANTRINE		TTD
ATP1A1	DIGITOXIN	inhibitor	TdgClinicalTrial,ChemblInteractions,TEND	19751721,11309248,123547,132355,131389,136410
ATP1A1	OUABAIN	inhibitor	TdgClinicalTrial,TEND,TTD	10541475,10593655,10593659,10564763,11752352,10567200
ATP1A1	EPLERENONE		PharmGKB	23788015
ATP1A1	CHLOROPROCAINE		TTD
CDK18	AZD-5438	inhibitor	ChemblInteractions
CDK18	PHA-793887	inhibitor	ChemblInteractions
CDK18	RONICICLIB	inhibitor	ChemblInteractions
CDK18	AT-7519	inhibitor	ChemblInteractions
EIF2AK2	BCG VACCINE		NCI	16301626
ISG15	IRINOTECAN	inhibitor	MyCancerGenomeClinicalTrial
PIK3CD	DUVELISIB	inhibitor	ChemblInteractions,TTD	28945111,24244039,28388280
PIK3CD	TASELISIB	inhibitor	ChemblInteractions
PIK3CD	COPANLISIB	inhibitor	MyCancerGenome,ChemblInteractions,MyCancerGenomeClinicalTrial
PIK3CD	IDELALISIB	inhibitor	MyCancerGenome,TdgClinicalTrial,ChemblInteractions,TTD
PIK3CD	PWT-33587	inhibitor	ChemblInteractions
PIK3CD	ALPELISIB	inhibitor	MyCancerGenome,MyCancerGenomeClinicalTrial
PIK3CD	PILARALISIB	inhibitor	MyCancerGenome,ClearityFoundationClinicalTrial,ChemblInteractions
PIK3CD	BUPARLISIB	inhibitor	MyCancerGenome,ClearityFoundationClinicalTrial,ChemblInteractions,TTD
PIK3CD	GEDATOLISIB	inhibitor	MyCancerGenome,ChemblInteractions,MyCancerGenomeClinicalTrial
PIK3CD	GSK-2269557	inhibitor	ChemblInteractions
PIK3CD	AZD-6482	inhibitor	ChemblInteractions
PIK3CD	FIMEPINOSTAT	inhibitor	ChemblInteractions
PIK3CD	OMIPALISIB	inhibitor	ClearityFoundationClinicalTrial,ChemblInteractions,MyCancerGenomeClinicalTrial
PIK3CD	SAMOTOLISIB	inhibitor	ChemblInteractions
PIK3CD	APITOLISIB	inhibitor	MyCancerGenome,ChemblInteractions
PIK3CD	RECILISIB	inhibitor	ChemblInteractions
PIK3CD	INCB-40093	inhibitor	ChemblInteractions
PIK3CD	DS-7423	inhibitor	ChemblInteractions
PIK3CD	SONOLISIB	inhibitor	MyCancerGenome,ChemblInteractions,MyCancerGenomeClinicalTrial
PIK3CD	DACTOLISIB	inhibitor	MyCancerGenome,ChemblInteractions,MyCancerGenomeClinicalTrial
PIK3CD	PANULISIB	inhibitor	ChemblInteractions
PIK3CD	ME-401	inhibitor	ChemblInteractions,TTD
PIK3CD	PICTILISIB	inhibitor	MyCancerGenome,ChemblInteractions
PIK3CD	VOXTALISIB	inhibitor	MyCancerGenome,ChemblInteractions
PIK3CD	SF-1126	inhibitor	ChemblInteractions
PIK3CD	PF-04691502	inhibitor	MyCancerGenome,ChemblInteractions
PIK3CD	PUQUITINIB	inhibitor	ChemblInteractions
PIK3CD	RIGOSERTIB		TdgClinicalTrial
PIK3CD	GSK-2636771	inhibitor	MyCancerGenome
PIK3CD	AZD-8186	inhibitor	ChemblInteractions
PIK3CD	ZSTK-474	inhibitor	ChemblInteractions
PIK3CD	TG100-115	inhibitor	ChemblInteractions	17685602
PIK3CD	UMBRALISIB TOSYLATE	inhibitor	ChemblInteractions,TTD
PIK3CD	CAL-263	inhibitor	ChemblInteractions
PIK3CD	PI-103	inhibitor	MyCancerGenome
PIK3CD	VS-5584	inhibitor	ChemblInteractions
PIK3CD	AMG-319	inhibitor	ChemblInteractions
PIK3CD	GS-9901		TTD
PIK3CD	PA-799	inhibitor	ChemblInteractions,TTD
PIK3CD	ACALISIB	inhibitor	ChemblInteractions,TTD
PIK3CD	INFIGRATINIB	inhibitor	MyCancerGenome
PIK3CD	RP-6530	inhibitor	ChemblInteractions
PIK3CD	GSK-1059615	inhibitor	ChemblInteractions
PIK3CD	QUERCETIN	inhibitor	MyCancerGenome
PIK3CD	RG-7666	inhibitor	ChemblInteractions
PIK3CD	WX-037	inhibitor	ChemblInteractions
PIK3CD	BGT-226	inhibitor	ChemblInteractions
SPR	APREPITANT	antagonist	ChemblInteractions
SPR	DNK333	antagonist	ChemblInteractions
SPR	BURAPITANT	antagonist	ChemblInteractions
SPR	FIGOPITANT	antagonist	ChemblInteractions
SPR	VESTIPITANT MESYLATE	antagonist	ChemblInteractions
SPR	FOSAPREPITANT DIMEGLUMINE	antagonist	ChemblInteractions
SPR	TRADIPITANT	antagonist	ChemblInteractions
SPR	VOFOPITANT	antagonist	ChemblInteractions
SPR	ORVEPITANT	antagonist	ChemblInteractions
SPR	EZLOPITANT	antagonist	ChemblInteractions
SPR	ROLAPITANT HYDROCHLORIDE	antagonist	ChemblInteractions
SPR	CASOPITANT	antagonist	ChemblInteractions
SPR	SERLOPITANT	antagonist	ChemblInteractions
SPR	NETUPITANT	antagonist	ChemblInteractions
CAPN10	METFORMIN		PharmGKB	25327507
CAPN10	TACROLIMUS		PharmGKB	19752882
STAT1	IPRIFLAVONE		DTC
STAT1	GARCINOL		DTC
STAT1	GUTTIFERONE K		DTC
STAT1	CHEMBL85826		DTC
STAT1	PICOPLATIN		CIViC	15726096
STAT1	CISPLATIN		CIViC	15726096
CD200	SAMALIZUMAB	inhibitor	ChemblInteractions,TTD	21559315
MST1R	ALSTERPAULLONE		DTC
MST1R	MGCD-265	inhibitor	ChemblInteractions
MST1R	ILORASERTIB		DTC
MST1R	TAE-684		DTC
MST1R	AZD-1152-HQPA		DTC
MST1R	JNJ-7706621		DTC
MST1R	CHEMBL379975		DTC
MST1R	ENTRECTINIB		DTC
MST1R	RG-1530		DTC
MST1R	GLESATINIB	inhibitor	TALC,TdgClinicalTrial
MST1R	MK-2461	inhibitor	TTD
MST1R	PD-0166285		DTC
MST1R	DOVITINIB		DTC
MST1R	PF-00562271		DTC
MST1R	CHEMBL1997335		DTC
MST1R	SOTRASTAURIN		DTC
MST1R	MK-8033	inhibitor	ChemblInteractions
MST1R	PALBOCICLIB		DTC
MST1R	LINIFANIB		DTC
MST1R	TOZASERTIB		DTC
MST1R	CENISERTIB		DTC
MST1R	CEDIRANIB		DTC
MST1R	FORETINIB	inhibitor	TALC
MST1R	BMS-754807		DTC	19778024
GCLC	ALCOHOL		NCI	10385658
GCLC	CISPLATIN		NCI	9660546
GCLC	SULFAMETHOXAZOLE		PharmGKB	22824134
GCLC	CARBOPLATIN		NCI	11911273
SGK1	ALPELISIB		CIViC	27451907
SGK1	SODIUM CHLORIDE		NCI	16924469
SGK1	CI-1040		TTD
ZBTB22	ASPIRIN		PharmGKB
CASP1	BELNACASAN		TdgClinicalTrial,TTD
CASP1	NIVOCASAN	inhibitor	ChemblInteractions,TTD
CASP1	BERKELEYDIONE		DTC	17970594
CASP1	PRALNACASAN	inhibitor	TTD	17845807
CASP1	DIACEREIN		TTD
CASP1	VERMISTATIN		DTC	22295871
CASP1	BERKELEYACETAL C		DTC	17970594
CASP1	CHEMBL415893		DTC	10386941
CASP1	4-CHLOROMERCURIBENZOIC ACID		DTC
CASP1	BERKELEYTRIONE		DTC	17970594
CASP1	ISOBOLDINE		DTC
CASP1	JUGLONE		DTC
CASP1	CHEMBL429095		DTC
CASP1	MESALAMINE		DTC
CASP1	EMRICASAN	inhibitor	ChemblInteractions
CASP1	BERKELEYAMIDE C		DTC	18330993
CASP1	CHEMBL580421		DTC
CASP1	GOSSYPOL		DTC
CASP1	BERKELEYAMIDE B		DTC	18330993
CASP1	CHEMBL337173		DTC
CASP1	BERKELEYACETAL B		DTC	17970594
CASP1	BERKELEYACETAL A		DTC	17970594
CASP1	CHEMBL578512		DTC
TRIM5	CARBOPLATIN		PharmGKB
TRIM5	PACLITAXEL		PharmGKB
DYRK2	HARMINE		DTC,TTD	22998443
DYRK2	LEUCETTAMINE B		DTC	22998443
OASL	RIBAVIRIN		PharmGKB	21993426
PML	TRETINOIN		CIViC,PharmGKB,FDA	21505136,8674046,21613260,23670176,11704842,30289902
PML	TAZAROTENE		NCI	16939905
PML	TAMIBAROTENE		CIViC	30289902
ATP2A1	CELECOXIB		PharmGKB	22336956
ATP2A1	OZ277		TTD
ATP2A1	ARTEMISININ		TTD
ATP2A1	PYRONARIDINE		TTD
ATP2A1	VANADATE		TTD
ATP2A1	ARTESUNATE		TTD
ATP2A1	PIPERAQUINE		TTD
ATP2A1	THAPSIGARGIN		TTD
ATP2A1	ARTENIMOL		TTD
CES2	7-ETHYL-10-HYDROXYCAMPTOTHECIN		PharmGKB
CES2	IRINOTECAN		PharmGKB
COL1A1	COLLAGENASE CLOSTRIDIUM HISTOLYTICUM		ChemblInteractions,TEND
COL1A1	OCRIPLASMIN		ChemblInteractions
SAMHD1	STAVUDINE		PharmGKB	30273369
APOBEC3F	CHEMBL609606		DTC
APOBEC3F	8-AZAGUANINE		DTC
APOBEC3F	SEMAXANIB		DTC
APOBEC3F	CHEMBL277148		DTC
APOBEC3F	CHEMBL578504		DTC
APOBEC3F	3-O-METHYLQUERCETIN		DTC
APOBEC3F	PYRONIN Y		DTC
APOBEC3F	CHEMBL591148		DTC
APOBEC3F	CHEMBL1451921		DTC
APOBEC3F	MICHLER'S KETONE		DTC
APOBEC3F	CHEMBL192626		DTC
APOBEC3F	CHEMBL584635		DTC
APOBEC3F	ELLIPTECINE		DTC
APOBEC3F	CHEMBL582675		DTC
APOBEC3F	CHEMBL576409		DTC
APOBEC3F	CHEMBL609438		DTC
APOBEC3F	CHEMBL605003		DTC
APOBEC3F	CHEMBL584514		DTC
APOBEC3F	CHEMBL600306		DTC
APOBEC3F	CHEMBL1287981		DTC
APOBEC3F	CHEMBL1520346		DTC
APOBEC3F	CHEMBL584442		DTC
APOBEC3F	CHEMBL590672		DTC
APOBEC3F	SB-216763		DTC
APOBEC3F	CHEMBL584868		DTC
APOBEC3F	CHEMBL584849		DTC
APOBEC3F	CHEMBL601550		DTC
APOBEC3F	CHEMBL590927		DTC
APOBEC3F	CHEMBL103583		DTC
APOBEC3F	CHEMBL600692		DTC
APOBEC3F	CHEMBL1504679		DTC
APOBEC3F	CHEMBL219416		DTC
APOBEC3F	CHEMBL583558		DTC
APOBEC3F	CHEMBL600360		DTC
APOBEC3F	2,3,4,4'-TETRAMETHOXYBIPHENYL		DTC
APOBEC3F	CHEMBL585240		DTC

## Sheet: M12
Gene	Drug	InteractionType	Source	PMIDs
RPS6KA1	CHEMBL573107	inhibitor	TTD
RPS6KA1	HESPERADIN	inhibitor	DTC	19035792
RPS6KA1	CEP-1347		DTC	24044867
RPS6KA1	CHEMBL240954		DTC	25589938
RPS6KA1	CI-1040		DTC	20580230
CCR1	CHEMBL2205805		DTC	22957890
CCR1	TERPYRIDINE		DTC	22957890
CCR1	CCX354	antagonist	TdgClinicalTrial,ChemblInteractions,TTD
CCR1	AZD4818	antagonist	ChemblInteractions
CCR1	BMS-817399	antagonist	TTD
BAK1	KERACYANIN		DTC	17360708
MAP3K11	CEP-1347	inhibitor	DTC,ChemblInteractions	24044867
CACNB3	ATAGABALIN	modulator	ChemblInteractions
CACNB3	VERAPAMIL	inhibitor	TdgClinicalTrial,TEND	19125880
CACNB3	PREGABALIN	modulator	ChemblInteractions
CACNB3	IMAGABALIN	modulator	ChemblInteractions
CACNB3	GABAPENTIN ENACARBIL	modulator	ChemblInteractions
CACNB3	BEPRIDIL HYDROCHLORIDE	blocker	ChemblInteractions
CACNB3	CELECOXIB		PharmGKB	22336956
CACNB3	SAFINAMIDE		TdgClinicalTrial
CACNB3	GABAPENTIN	modulator	ChemblInteractions
COL4A2	NAVOXIMOD		TTD
COL4A2	OCRIPLASMIN		ChemblInteractions
COL4A2	COLLAGENASE CLOSTRIDIUM HISTOLYTICUM		ChemblInteractions
FGD4	PACLITAXEL		PharmGKB	22843789
RAPGEF3	CRYPTOTANSHINONE		DTC
RAPGEF3	CHEMBL1256796		DTC
RAPGEF3	HEXACHLOROPHENE		DTC
RAPGEF3	LUTEOLIN		DTC
RAPGEF3	CHEMBL1210769		DTC
RAPGEF3	IDARUBICIN HYDROCHLORIDE		DTC
RAPGEF3	CHEMBL234338		DTC
RAPGEF3	2,4-DIHYDROXYBENZOPHENONE		DTC
RAPGEF3	9,10-PHENANTHRENEQUINONE		DTC
RAPGEF3	RAFOXANIDE		DTC
RAPGEF3	TANSHINONE I		DTC
RAPGEF3	BITHIONOLOXIDE		DTC
RAPGEF3	DAPHNORETIN		DTC
RAPGEF3	ACRIFLAVINE		DTC
RAPGEF3	CHEMBL601757		DTC
RAPGEF3	PENTABROMOPHENOL		DTC
RAPGEF3	SENNOSIDE B		DTC
RAPGEF3	CHEMBL1576310		DTC
RAPGEF3	PHYSODIC ACID		DTC
RAPGEF3	CHEMBL585591		DTC
RAPGEF3	PYROGALLOL RED		DTC
RAPGEF3	LOBARIC ACID		DTC
RAPGEF3	GYROPHORIC ACID		DTC
RAPGEF3	ACID BLUE 129		DTC
RAPGEF3	CHEMBL515252		DTC
RAPGEF3	CHEMBL601385		DTC
RAPGEF3	CHEMBL505670		DTC
RAPGEF3	PURPUROGALLIN		DTC
RAPGEF3	1,4-DIMETHOXYANTHRAQUINONE		DTC
RAPGEF3	DIPYRIDAMOLE		DTC
RAPGEF3	CHEMBL1306556		DTC
RAPGEF3	MYRICETIN		DTC
RAPGEF3	ESTROPIPATE		DTC
TBK1	R-406		DTC
TBK1	ADAVOSERTIB		DTC
TBK1	CHEMBL1997335		DTC
TBK1	PF-00562271		DTC
TBK1	CYC-116		DTC
TBK1	TAE-684		DTC
TBK1	CENISERTIB		DTC
TBK1	ENTRECTINIB		DTC
MAP2K4	TRAMETINIB	inhibitor	MyCancerGenomeClinicalTrial
MAP2K4	ALCOHOL		PharmGKB
MAP2K4	COBIMETINIB	inhibitor	MyCancerGenomeClinicalTrial
MAP2K4	SELUMETINIB	inhibitor	MyCancerGenomeClinicalTrial
MAP2K4	BINIMETINIB	inhibitor	MyCancerGenomeClinicalTrial
MAP2K4	WX-554		TdgClinicalTrial
MAPK7	SORAFENIB		PharmGKB	20124951
MAPK7	CHEMBL1673039		DTC	21412406
RBL2	SIROLIMUS		NCI	8895523
STX4	PHENPROCOUMON		PharmGKB	21063236
STX4	WARFARIN		PharmGKB
CSNK1D	SB-203580		DTC
CSNK1D	TAK-715		DTC
CSNK1D	GEFITINIB		DTC
CSNK1D	ALSTERPAULLONE		DTC
CSNK1D	(RS)-ROSCOVITINE		DTC
CSNK1D	BMS-345541		DTC
CSNK1D	IC261	inhibitor	DTC	24592867
CSNK1D	CYC-116		DTC
CSNK1D	CENISERTIB		DTC
CSNK1D	DOVITINIB		DTC
CSNK1D	LINIFANIB		DTC
CSNK1D	AZD-1152-HQPA		DTC
CSNK1D	SB-220025		DTC
CSNK1D	SB-242235		DTC
CSNK1D	ILORASERTIB		DTC
CSNK1D	CHEMBL261454	inhibitor	DTC	19035792
CSNK1D	GW441756X		DTC
CSNK1D	CHEMBL375293		DTC
CSNK1D	CHEMBL225519		DTC
CSNK1D	SP-600125		DTC
CSNK1D	R-1487		DTC
NPEPL1	TOSEDOSTAT	inhibitor	ChemblInteractions
NR1H2	CHEMBL59030	agonist	DTC	18800767,17139284,17016423
NR1H2	DESMOSTEROL	agonist	DTC	23910990
NR1H2	BMS-779788	agonist	ChemblInteractions
NR1H2	CHEMBL493241	allosteric modulator	DTC	18800767,22873709
NR1H2	CS-8080	agonist	ChemblInteractions
NR1H2	CHEMBL2204435		DTC	22579484
NR1H2	T091317	agonist	DTC	22579484,18800767,24480357,24268541,10592235
NR1H2	HYODEOXYCHOLIC_ACID	agonist	ChemblInteractions
NR1H2	LXR-623	agonist	ChemblInteractions
NR1H2	BMS-852927	modulator	ChemblInteractions
NR1H2	CHEMBL1243244		DTC	24480357,24268541
NR1H2	GEFITINIB		PharmGKB	31664190
PLAUR	UROKINASE	modulator,inducer	TdgClinicalTrial	14679304,14720519,17327908,12817472,12615913,14688365
PLAUR	FILGRASTIM		NCI	15747404
PLAUR	RUXOLITINIB		TTD

## Sheet: M13
Gene	Drug	InteractionType	Source	PMIDs
LEPR	METRELEPTIN	agonist	ChemblInteractions,TTD	25249580
LEPR	ATORVASTATIN		PharmGKB	19023160
LEPR	SIMVASTATIN		PharmGKB	18854995,14625131
RAPGEF4	CLOTRIMAZOLE		DTC
RAPGEF4	DIMPYLATE		DTC
RAPGEF4	MYRICETIN		DTC
RAPGEF4	CHEMBL505670		DTC
RAPGEF4	LOBARIC ACID		DTC
RAPGEF4	IDARUBICIN HYDROCHLORIDE		DTC
RAPGEF4	CHEMBL1256719		DTC
RAPGEF4	BENZBROMARONE		DTC
RAPGEF4	SB-216763		DTC
RAPGEF4	CHEMBL600778		DTC
RAPGEF4	CHEMBL592124		DTC
RAPGEF4	SCLEROTIORIN		DTC
RAPGEF4	CHEMBL600336		DTC
RAPGEF4	PHYSODIC ACID		DTC
RAPGEF4	CHEMBL1256796		DTC
RAPGEF4	1,4-DIMETHOXYANTHRAQUINONE		DTC
RAPGEF4	AMINODIMETHOXYQUINAZOLINYLPIPERAZINE		DTC
RAPGEF4	HEXACHLOROPHENE		DTC
RAPGEF4	CHEMBL1576310		DTC
RAPGEF4	KOLAVENIC ACID		DTC
RAPGEF4	CHEMBL585591		DTC
RAPGEF4	CHEMBL149246		DTC
RAPGEF4	PENTACHLOROPHENOL		DTC
RAPGEF4	ACRIFLAVINE		DTC
RAPGEF4	FLUORESCEIN DIACETATE		DTC
RAPGEF4	LANATOSIDE C		DTC
RAPGEF4	TANGERETIN		DTC
RAPGEF4	BITHIONOLOXIDE		DTC
RAPGEF4	PROCHLORPERAZINE		DTC
RAPGEF4	ACITRETIN		DTC
RAPGEF4	DICHLOROPHEN		DTC
RAPGEF4	CLOSANTEL		DTC
RAPGEF4	CHEMBL591363		DTC
RAPGEF4	AMORFRUTIN A		DTC
RAPGEF4	CHEMBL591361		DTC
RAPGEF4	BERBERRUBINE		DTC
RAPGEF4	FENTICLOR		DTC
RAPGEF4	PENTABROMOPHENOL		DTC
RAPGEF4	GW7647		DTC
RAPGEF4	CHEMBL140130		DTC
RAPGEF4	2,4-DIHYDROXYBENZOPHENONE		DTC
RAPGEF4	CHEMBL608846		DTC
RAPGEF4	DIPYRIDAMOLE		DTC
RAPGEF4	2,2',4,4',5,5'-HEXACHLOROBIPHENYL		DTC
RAPGEF4	NABUMETONE		DTC
FZD7	VANTICTUMAB	antibody,antagonist	ChemblInteractions,TTD
SETD2	PX-478		TTD
SETD2	2-METHOXYESTRADIOL		TTD
GSK3B	CYC-116		DTC
GSK3B	TIDEGLUSIB	antagonist,inhibitor	TdgClinicalTrial,ChemblInteractions,TTD	21760986
GSK3B	SOTRASTAURIN		DTC
GSK3B	ALSTERPAULLONE	inhibitor	DTC	10592235,17139284,17016423
GSK3B	LITHIUM CARBONATE	inhibitor	ChemblInteractions
GSK3B	LY-2090314	inhibitor	ChemblInteractions,TTD
GSK3B	BETULINIC ACID		DTC	19716700
GSK3B	CHIR-99021	inhibitor	DTC,TTD
GSK3B	RG-1530		DTC
GSK3B	CHEMBL225519		DTC
GSK3B	AZD-1080	inhibitor	DTC,ChemblInteractions
GSK3B	SB-216763		DTC	25467150,20708937,20030405
GSK3B	JNJ-7706621		DTC
GSK3B	AT-9283	inhibitor	TALC
GSK3B	LITHIUM	inhibitor	PharmGKB	21781277,23021822,19754466,16733521,21047205,17628506,24885933
GSK3B	CHEMBL1276446		DTC
GSK3B	AZAKENPAULLONE		DTC
GSK3B	URSOLIC ACID		DTC	19716700
GSK3B	CHEMBL541400		DTC
GSK3B	MANZAMINE A		DTC	16872140
GSK3B	CITALOPRAM		PharmGKB	18195729
GSK3B	FLUOXETINE		PharmGKB	18195729
GSK3B	SP-600125		DTC
GSK3B	PALBINONE		DTC	19716700
GSK3B	BETA-SITOSTEROL		DTC	19716700
GSK3B	PALINURIN		DTC	23354070
GSK3B	CHEMBL1081326		DTC	19716700
GSK3B	OLEANOLIC_ACID		DTC	19716700
GSK3B	CEP-11981		DTC	22148921
GSK3B	LITHIUM CITRATE	inhibitor	ChemblInteractions
GSK3B	KENPAULLONE	inhibitor	DTC,TTD
GSK3B	CHEMBL546797		DTC
GSK3B	GSK-269962A		DTC
GSK3B	CHEMBL379975		DTC
GSK3B	CHEMBL259850		DTC,TTD	10592235,17139284,17016423
GSK3B	CHEMBL588859		DTC
GSK3B	CI-1040		TTD
GSK3B	SITOGLUSIDE		DTC	19716700
GSK3B	GW843682X		DTC
GSK3B	GW441756X		DTC
GSK3B	BMS-387032		DTC
GSK3B	GO-6976		DTC
GSK3B	SB-203580		DTC
GSK3B	CHEMBL449063		DTC	19081248
GSK3B	SR-13668		DTC	17602463
GSK3B	PF-00562271		DTC
CHD1	EPIRUBICIN	antagonist	TdgClinicalTrial,TEND	17139284,17016423
CSNK1A1	SP-600125		DTC
CSNK1A1	ADAVOSERTIB		DTC
CSNK1A1	CHEMBL1997335		DTC
CSNK1A1	SB-220025		DTC
CSNK1A1	CHEMBL379975		DTC
CSNK1A1	CHEMBL406845		DTC
CSNK1A1	CHEMBL225519		DTC
CSNK1A1	TAK-715		DTC
CSNK1A1	RICININE		DTC	25124862
CSNK1A1	SB-202190		DTC
CSNK1A1	SB-242235		DTC
CSNK1A1	GW441756X		DTC
CSNK1A1	CYC-116		DTC
CSNK1A1	SB-203580		DTC
CSNK1A1	HEPARIN		NCI	11243881
CSNK1A1	SB-431542		DTC
CSNK1G3	TAK-715		DTC
CSNK1G3	CENISERTIB		DTC
CSNK1G3	SP-600125		DTC
CSNK1G3	CHEMBL225519		DTC
CSNK1G3	GS 6201		DTC
TENT4A	GEMCITABINE		PharmGKB	22838950
BRD2	TRIAZOLAM		DTC	22137933
BRD2	ALPRAZOLAM		DTC	22137933
BRD2	ACETAMINOPHEN		DTC	22136404
BRD2	CHEMBL52030		DTC	22137933
BRD2	BIRABRESIB		TTD
BRD2	MIDAZOLAM		DTC	22137933
BRD2	ABBV-744		TTD
ASNS	ASPARAGINASE		NCI,CIViC,PharmGKB	28069604,24268318,11556848
EIF4EBP1	PACLITAXEL		NCI	15897904
SMO	TALADEGIB	antagonist	JAX-CKB,ChemblInteractions	25759019
SMO	TAK-441	antagonist	JAX-CKB,ChemblInteractions,TTD	24291104
SMO	SONIDEGIB PHOSPHATE	inhibitor	ChemblInteractions
SMO	VISMODEGIB	antagonist,inhibitor	TALC,MyCancerGenome,JAX-CKB,ChemblInteractions,DoCM,COSMIC,CIViC,TTD	26676867,25306392,19726788,25759020,26823493,22550175,23662017,25759019,22679179
SMO	PATIDEGIB	antagonist,inhibitor	TALC,ChemblInteractions,CIViC	22550175
SMO	GLASDEGIB	inhibitor,antagonist	ChemblInteractions,TTD	24900436
SMO	SONIDEGIB	inhibitor,antagonist	MyCancerGenome,TdgClinicalTrial,JAX-CKB,CIViC,MyCancerGenomeClinicalTrial,TTD	26546616,26323341,26823493,25759019,26124204
SMO	BMS-833923	antagonist	ChemblInteractions,TTD
SMO	LEQ506	antagonist	ChemblInteractions,TTD
SMO	PHA-665752		JAX-CKB	26124204
SMO	PURMORPHAMINE	agonist	DTC	16408088
SMO	GEFITINIB		JAX-CKB,CIViC	26124204
SMO	POSACONAZOLE		JAX-CKB	26823493
PAK1	TOZASERTIB		DTC
PAK1	AZD-1152-HQPA		DTC
PAK1	ILORASERTIB		DTC
PAK1	MLN-8054		DTC
PAK1	RG-1530		DTC
PAK1	PF-00562271		DTC
PAK1	TAE-684		DTC
PAK1	LAUROGUADINE		DTC
PAK1	CENISERTIB		DTC
PAK1	R-406		DTC
MGA	MIGLITOL	inhibitor	ChemblInteractions
MGA	ACARBOSE	inhibitor	ChemblInteractions
OCRL	TENOFOVIR		PharmGKB	25485598

## Sheet: M14
Gene	Drug	InteractionType	Source	PMIDs
CTH	BUSULFAN		PharmGKB	27779248
CTH	CYCLOPHOSPHAMIDE		PharmGKB	27779248
ECE1	SLV-334		TTD
KCNC4	DALFAMPRIDINE	blocker	ChemblInteractions
KCNC4	NERISPIRDINE	blocker	ChemblInteractions
KCNC4	GUANIDINE HYDROCHLORIDE	blocker	ChemblInteractions
KCNC4	TEDISAMIL	blocker	ChemblInteractions
CDS1	PREXASERTIB	inhibitor	ChemblInteractions
CDS1	XL-844	inhibitor	ChemblInteractions
MAPK10	DORAMAPIMOD		DTC
MAPK10	BRIMAPITIDE, C-TERMINAL ACID		TdgClinicalTrial
MAPK10	SB-202190		DTC	22951114
MAPK10	CHEMBL406845		DTC
MAPK10	AST-487		DTC
MAPK10	JNJ-7706621		DTC
MAPK10	SB-203580		DTC
MAPK10	GEFITINIB		DTC
MAPK10	BENTAMAPIMOD	inhibitor	ChemblInteractions
MAPK10	ATORVASTATIN		NCI	16701707
MAPK10	ISOPROTERENOL		NCI	12509508
MAPK10	CC-401	inhibitor	ChemblInteractions
MAPK10	CHEMBL35482		NCI	10753939,9467952
MAPK10	WORTMANNIN		NCI	15683719
MAPK10	TANZISERTIB	inhibitor	ChemblInteractions
MAPK10	SP-600125		DTC	23498914
MAPK10	FIBROBLAST GROWTH FACTOR-1		NCI	16682955
MAPK10	TOZASERTIB		DTC
MAPK10	IRINOTECAN		NCI	16799812
MAPK10	INSULIN		NCI	8766822
MAPK10	HESPERADIN	inhibitor	DTC	19035792
MAPK10	SIROLIMUS		NCI	15683719
MAPK10	DOVITINIB		DTC
MAPK10	SORAFENIB		PharmGKB	20124951
MAPK10	EPINEPHRINE		NCI	15210061
MAPK10	IMATINIB		DTC
MAPK10	PF-00562271		DTC
MAPK10	R-406		DTC
PGC	ECABET		TdgClinicalTrial
AKR1B1	FIDARESTAT	inhibitor	TTD	11752352
AKR1B1	OXILOFRINE		TTD
AKR1B1	RANIRESTAT		TdgClinicalTrial,TTD
AKR1B1	SULINDAC	inhibitor	TTD	8529171,6409111,2632448,6413448,11752352,3920599
AKR1B1	URACIL		NCI	9057855
AKR1B1	LIDORESTAT	inhibitor	TTD	10592235
AKR1B1	TECTORIGENIN		NCI	16870454
AKR1B1	EPALRESTAT		TTD
AKR1B1	DABELOTINE		TTD
CLU	CUSTIRSEN SODIUM	inhibitor	TdgClinicalTrial,CancerCommons
CLU	CUSTIRSEN	antisense oligonucleotide	TALC
CLU	LUBIPROSTONE		TdgClinicalTrial
EPHB4	TESEVATINIB	inhibitor	TALC,MyCancerGenome,TdgClinicalTrial,ChemblInteractions,TTD
EPHB4	VANDETANIB	inhibitor	ChemblInteractions
EPHB4	TG100-801	inhibitor	ChemblInteractions
EPHB4	JI-101	inhibitor	ChemblInteractions
ANXA1	RIMEXOLONE		TEND
ANXA1	PREDNISOLONE		TEND
ANXA1	CLOCORTOLONE		TEND
ANXA1	BECLOMETHASONE		TEND
ANXA1	MOMETASONE		TEND
ANXA1	METHYLPREDNISOLONE	agonist	TEND	8060156
ANXA1	AMCINONIDE	agonist	TEND	7981624,17139284,17016423
ANXA1	CLOBETASOL		TEND
ANXA1	HYDROCORTISONE	agonist	NCI	11142771,1712816,8060156,17139284,17016423
ANXA1	DESOXIMETASONE		TEND
ANXA1	DIFLORASONE		TEND
ANXA1	ALCLOMETASONE		TEND
ANXA1	PREDNISONE		TEND
ANXA1	DESONIDE		TEND
ANXA1	DEXAMETHASONE	agonist	NCI,TEND	15022342,17644190,17076770,16883066,17158208
ANXA1	BETAMETHASONE		TEND
ANXA1	HYDROCORTAMATE		TEND
ANXA1	STAUROSPORINE		NCI	1444457
ANXA1	PREDNICARBATE		TEND
ANXA1	TRIAMCINOLONE		TEND
EIF3A	CARBOPLATIN		PharmGKB	23127338
EIF3A	CISPLATIN		PharmGKB	23127338
PLAU	RETINOL		NCI	1576255
PLAU	RAZOXANE		NCI	9378540
PLAU	ALENDRONIC ACID		NCI	11984068
PLAU	AMEDIPLASE		TTD
PLAU	CARMUSTINE		NCI	9219734
PLAU	HYDROCORTISONE		NCI	2115769
PLAU	FILGRASTIM		NCI	16331631
PLAU	CALCITRIOL		NCI	3139763
PLAU	UROKINASE		TdgClinicalTrial,TTD	12824001,12556741,12745435,12579271,12707394
PLAU	IONOMYCIN		NCI	1701176
PLAU	VERAPAMIL		NCI	9579573
PLAU	UPAMOSTAT	inhibitor	TdgClinicalTrial,TTD
PLAU	CISPLATIN		NCI	9219734
PLAU	DACARBAZINE		NCI	9378540
PLAU	SIROLIMUS		NCI	11245436
PLAU	BLEOMYCIN		NCI	16224526
PLAU	CLODRONIC ACID		NCI	11984068
PLAU	ESTRADIOL		NCI	9662256
PLAU	ANTIBIOTIC		NCI	12724357
PLAU	AZACITIDINE		NCI	10209960
PLAU	IRESSA		NCI	16263158
PLAU	PAPAVERINE		NCI	16099300
PLAU	ZOLEDRONIC ACID		NCI	11984068
PLAU	GELDANAMYCIN		NCI	12724357
PLAU	CELECOXIB		NCI	16172791
PLAU	SARUPLASE		TTD
TEX10	DULOXETINE		PharmGKB	29407288
ARRB1	EBSELEN		DTC
TNNT3	TIRASEMTIV	activator	ChemblInteractions
TUB	SOBLIDOTIN		TTD
TUB	INDIBULIN		TTD
TUB	COLCHICINE		TTD
TUB	IXABEPILONE		TTD
TUB	BMS-275183		TTD
TUB	ERIBULIN		TTD
TUB	DOCETAXEL		TTD
TUB	BMS-188797		TTD
TUB	VINORELBINE		TTD
TUB	DOLASTATIN-10		TTD
TUB	MILATAXEL		TTD
TUB	BMS-184476		TTD	15213727
TUB	CABAZITAXEL		TTD
TUB	LISAVANBULIN		TTD
CDK8	RONICICLIB	inhibitor	ChemblInteractions
CDK8	ILORASERTIB		DTC
CDK8	ALVOCIDIB		TdgClinicalTrial	11752352
CDK8	AST-487		DTC
CDK8	LINIFANIB	inhibitor	DTC
CDK8	ALISERTIB		DTC
CDK8	SORAFENIB	inhibitor	DTC
CDK8	AT-7519	inhibitor	ChemblInteractions
CDK8	SNS-314		DTC
CDK8	ACACETIN		DTC
CDK8	CHEMBL225519		DTC
CDK8	ALSTERPAULLONE		DTC
CDK8	CHEMBL406845		DTC
CDK8	AZD-5438	inhibitor	ChemblInteractions
CDK8	BMS-387032		DTC
CDK8	LY-294002		DTC
CDK8	PHA-793887	inhibitor	ChemblInteractions
CDK8	DORAMAPIMOD		DTC
CDK8	FASUDIL		DTC
CDK8	CHEMBL546797		DTC
DRAM1	CISPLATIN		NCI	15940259
SCNN1B	TRIAMTERENE	blocker,inhibitor	TdgClinicalTrial,ChemblInteractions,TEND,PharmGKB	23788015,8772124,11509829,17139284,17016423
SCNN1B	AMILORIDE	blocker,inhibitor	TdgClinicalTrial,TEND,PharmGKB	23788015,11882592,15681398,12396248,12746257,15198480
SCNN1B	AMILORIDE HYDROCHLORIDE	blocker	ChemblInteractions
SCNN1B	FARGLITAZAR		PharmGKB	18004211
SCNN1B	P-1037	blocker	ChemblInteractions
SCNN1B	GLYBURIDE		PharmGKB	18004211

## Sheet: M15
Gene	Drug	InteractionType	Source	PMIDs
AKT3	UPROSERTIB	inhibitor	ChemblInteractions,TTD
AKT3	OMIPALISIB	inhibitor	MyCancerGenomeClinicalTrial
AKT3	MK-2206	inhibitor,allosteric modulator	TdgClinicalTrial,ClearityFoundationClinicalTrial,ChemblInteractions,MyCancerGenomeClinicalTrial,TTD
AKT3	VEMURAFENIB		CIViC	24265155
AKT3	XL-418	inhibitor	TdgClinicalTrial,ChemblInteractions,TTD	19644473
AKT3	PERIFOSINE		TdgClinicalTrial
AKT3	GSK-690693	inhibitor	ChemblInteractions,TTD
AKT3	TRICIRIBINE PHOSPHATE	inhibitor	ChemblInteractions
AKT3	MSC-2363318A	inhibitor	ChemblInteractions,TTD
AKT3	IPATASERTIB	inhibitor	TdgClinicalTrial,ClearityFoundationClinicalTrial,ChemblInteractions,MyCancerGenomeClinicalTrial
AKT3	ARCHEXIN		TdgClinicalTrial
AKT3	SR-13668		TTD
AKT3	EVEROLIMUS	inhibitor	MyCancerGenomeClinicalTrial
AKT3	AFURESERTIB	inhibitor	ChemblInteractions,TTD
AKT3	CAPIVASERTIB	inhibitor	ClearityFoundationClinicalTrial,TTD
AKT3	AZD-5363	inhibitor	ChemblInteractions
AKT3	GSK-269962A		DTC
AKT3	TRICIRIBINE		TdgClinicalTrial,ClearityFoundationClinicalTrial
AKT3	MIRANSERTIB	allosteric modulator,inhibitor	ChemblInteractions
AKT3	LY-2780301	inhibitor	ChemblInteractions
AKT3	FASUDIL		DTC
AKT3	MK-2201	inhibitor	ChemblInteractions
B4GALT2	ASPIRIN		PharmGKB
B4GALT2	CLOPIDOGREL		PharmGKB
MAPKAPK2	CBP-501		TTD
MAPKAPK2	THEOPHYLLINE		NCI	10666409
MAPKAPK2	SB-203580		DTC	17964780
MAPKAPK2	LAUROGUADINE		DTC
MAPKAPK2	AT-13148	inhibitor	ChemblInteractions
MAPKAPK2	CHEMBL225519		DTC
XPC	CISPLATIN		PharmGKB	19434073,21047201
SQSTM1	DUSQUETIDE		TTD
AMD1	TROMETHAMINE		TTD	17139284,17016423
CDK13	RONICICLIB	inhibitor	ChemblInteractions
CDK13	AZD-5438	inhibitor	ChemblInteractions
CDK13	AT-7519	inhibitor	ChemblInteractions
CDK13	PHA-793887	inhibitor	ChemblInteractions
CD274	NIVOLUMAB		CIViC,PharmGKB,FDA	26918451,26086854,28472902
CD274	ENVAFOLIMAB		TTD
CD274	ATEZOLIZUMAB	inhibitor,antibody	MyCancerGenome,ChemblInteractions,CIViC,PharmGKB,TTD,FDA	24829850,27412122,24403232,26970723,26918451,26952546,28472902
CD274	AVELUMAB	antagonist,antibody	MyCancerGenome,ChemblInteractions,CIViC,PharmGKB,TTD,FDA	26918451,23724846,28472902
CD274	DURVALUMAB	antibody,inhibitor	ChemblInteractions,CIViC,PharmGKB,TTD,FDA	29416316,28472902,28214651,28717238
CD274	PIDILIZUMAB		TTD
CD274	BMS-936559	antibody	MyCancerGenome
CD274	PEMBROLIZUMAB		CIViC,PharmGKB,FDA	26918451,26086854,27718847,28472902,25891174
CD274	ATEZOLIZUMAB	antibody	MyCancerGenome,CancerCommons
CD274	CX-072		TTD
CD274	LODAPOLIMAB		TTD
CD274	M-7824		TTD
FGFR2	DERAZANTINIB	inhibitor	ChemblInteractions,CIViC	30420614,27627808
FGFR2	INFIGRATINIB	inhibitor	TALC,MyCancerGenome,JAX-CKB,ChemblInteractions,CIViC,CancerCommons,MyCancerGenomeClinicalTrial,OncoKB	27401245,23443805,29182496,24122810,26036639,28034880,27870574,28119489,24563622,26048680
FGFR2	DOVITINIB	inhibitor	TALC,MyCancerGenome,TdgClinicalTrial,ClearityFoundationClinicalTrial,JAX-CKB,DoCM,CIViC	22238366,26619011,23658459,23443805,18552176,23908597,23002168,26036639,24448819
FGFR2	TRAFERMIN		TdgClinicalTrial,TTD
FGFR2	ERDAFITINIB	inhibitor	JAX-CKB,CIViC,PharmGKB,OncoKB	26324363,31340094,28341788,28965185
FGFR2	NINTEDANIB	inhibitor	TALC,MyCancerGenome,TdgClinicalTrial,ClearityFoundationClinicalTrial,JAX-CKB	22238366,18559524,31016670
FGFR2	TRAMETINIB		JAX-CKB	27338794
FGFR2	LENVATINIB	inhibitor	TALC	17943726
FGFR2	ALPELISIB		JAX-CKB	28119489
FGFR2	MASITINIB	inhibitor	MyCancerGenome
FGFR2	LY-2874455	inhibitor	ChemblInteractions,TTD
FGFR2	CEDIRANIB		JAX-CKB	22238366
FGFR2	BUPARLISIB		JAX-CKB	28119489
FGFR2	DEBIO-1347	inhibitor	OncoKB
FGFR2	FP-1039		TdgClinicalTrial,JAX-CKB	23536011
FGFR2	LAPATINIB		JAX-CKB	27595477
FGFR2	PICTILISIB		JAX-CKB	28119489
FGFR2	RABEPRAZOLE SODIUM	inhibitor	MyCancerGenome,TTD
FGFR2	PEMIGATINIB	inhibitor,activator	JAX-CKB,CIViC	32203698,32315352
FGFR2	BRIVANIB	inhibitor	JAX-CKB,ChemblInteractions,PharmGKB	22238366,20124951
FGFR2	AEE-788		TTD
FGFR2	GEFITINIB		JAX-CKB	26936917
FGFR2	BRIVANIB ALANINATE	inhibitor	ChemblInteractions
FGFR2	THALIDOMIDE	antagonist	TdgClinicalTrial,TEND	20616958
FGFR2	REGORAFENIB	inhibitor	ChemblInteractions,MyCancerGenomeClinicalTrial
FGFR2	MK-2461	inhibitor	TTD
FGFR2	PALIFERMIN	agonist,binder	TdgClinicalTrial,ChemblInteractions,TEND,TTD	17456767,16854582,16390600,10593896,11752352,7499435,17728847,9056643
FGFR2	PONATINIB	inhibitor	TALC,MyCancerGenome,JAX-CKB,DoCM,CIViC	22238366,26619011,26574622,18552176,23908597,23002168,24550739,26048680,23468082
FGFR2	ROGARATINIB	inhibitor	JAX-CKB,ChemblInteractions,CIViC	30807645
FGFR2	AZD-4547	inhibitor	ChemblInteractions
FGFR2	FUTIBATINIB	inhibitor	JAX-CKB,CIViC	31109923
FGFR2	TG100-801	inhibitor	ChemblInteractions
FGFR2	XL-999	inhibitor	ChemblInteractions
FGFR2	ORANTINIB	inhibitor	ChemblInteractions
FGFR2	SELUMETINIB		JAX-CKB	26438159,19755509
FGFR2	TRABECTEDIN		JAX-CKB	26036639
FGFR2	SUNITINIB		JAX-CKB	27149458
FGFR2	ENMD-2076		TdgClinicalTrial,ClearityFoundationClinicalTrial
FGFR2	LUCITANIB	inhibitor	ChemblInteractions
FGFR2	ENMD-981693	inhibitor	ChemblInteractions
FGFR2	PAZOPANIB		DoCM,CIViC	23786770,24550739
FGFR2	PHA-665752		JAX-CKB	26351320
FGFR2	RO-4987655		JAX-CKB	26438159
FGFR2	MUPARFOSTAT		TdgClinicalTrial
FGFR2	NINTEDANIB ESYLATE	inhibitor	ChemblInteractions
FGFR2	XL-228	inhibitor	TALC,MyCancerGenome
FGFR2	CP-459632	inhibitor	ChemblInteractions
FGFR2	E-7090		JAX-CKB	18552176,27535969
FGFR2	RG-1530	inhibitor	ChemblInteractions
FGFR2	CETUXIMAB		JAX-CKB	27149458
FGFR2	FULVESTRANT		CIViC	24448819
BIRC3	AT-406	antagonist	TALC,TTD	25520882
BIRC3	BESTATIN METHYL ESTER		DTC	18448338
BIRC3	BIRINAPANT	inhibitor,antagonist	TALC,ChemblInteractions
BIRC3	LCL-161	antagonist	TALC
TOLLIP	ACETYLCYSTEINE		PharmGKB
DPP8	TALABOSTAT	inhibitor	TTD
MAP3K9	CEP-1347	inhibitor	ChemblInteractions
MARK3	ALSTERPAULLONE		DTC
MARK3	PF-00562271		DTC
MARK3	LY-2090314		DTC
MARK3	OSI-632		DTC
MARK3	SOTRASTAURIN		DTC
MARK3	KENPAULLONE		DTC
MARK3	GW441756X		DTC
MARK3	CBP-501		TTD
MARK3	TOZASERTIB		DTC
MARK3	GSK-269962A		DTC
MARK3	TAE-684		DTC
MARK3	ILORASERTIB		DTC
MARK3	CENISERTIB		DTC
MARK3	CHEMBL578061		DTC
MARK3	R-406		DTC
MARK3	JNJ-7706621		DTC
MARK3	CYC-116		DTC
MARK3	SP-600125		DTC
MARK3	GO-6976		DTC
MARK3	DOVITINIB		DTC
MARK3	DIMETHYLADENINE		DTC
TNFRSF12A	ENAVATUZUMAB	agonist	ChemblInteractions,TTD
SOCS6	INSULIN		NCI	18356406
MIF	CHEMBL524449		DTC	21719283
PPARA	T091317		DTC	20350005
PPARA	FENOFIBRATE	agonist	TdgClinicalTrial,ChemblInteractions,TEND,PharmGKB,TTD	10799317,11018525,10828060,11474486,10494028,11342537,11752352,15608561
PPARA	SIMVASTATIN		PharmGKB	23930676,24598718,23252946
PPARA	GW7647	agonist	DTC	23102891,18665581,23171045,18162399
PPARA	K-877	agonist	ChemblInteractions,TTD
PPARA	CHEMBL1089501		DTC	20218621
PPARA	OLEIC ACID		DTC
PPARA	BEZAFIBRATE	agonist	TdgClinicalTrial,TEND,TTD	18629356,16511610,11172467,11422732,11519881,10909982,11752352,10933891
PPARA	CIPROFIBRATE	agonist	DTC,TTD	16731579
PPARA	IMIGLITAZAR	agonist	ChemblInteractions,TTD
PPARA	CHEMBL118417		DTC
PPARA	CHEMBL259327		DTC
PPARA	NAVEGLITAZAR	agonist	TdgClinicalTrial,ChemblInteractions,TTD
PPARA	AVE8134	agonist	ChemblInteractions
PPARA	RAGAGLITAZAR	agonist	TTD	12970088,16240504
PPARA	CP-778875	agonist	ChemblInteractions
PPARA	LY-518674	agonist	TdgClinicalTrial,ChemblInteractions,TTD
PPARA	CHEMBL153057		DTC
PPARA	GEMFIBROZIL	agonist	DTC,TdgClinicalTrial,ChemblInteractions,TEND	12244038,12935323,12834305,12172398,10494028,21889235
PPARA	ILOPROST	activator	TALC
PPARA	ALEGLITAZAR	agonist	TdgClinicalTrial,ChemblInteractions	20653327,10592235
PPARA	CHEMBL292352		DTC
PPARA	CLOFIBRATE	agonist	TdgClinicalTrial,ChemblInteractions,TEND	10787442,10922459,20637823,10951268,20671072,10454501,10753628
PPARA	LXR-623		DTC	20350005
PPARA	TACROLIMUS		PharmGKB	24658827,24113216,29399716
PPARA	URSOLIC ACID		DTC	21855333
PPARA	TETRADECYLTHIOACETIC ACID		DTC	20036122
PPARA	PHENFORMIN HYDROCHLORIDE		DTC
PPARA	LOBEGLITAZONE		TTD
PPARA	FENOFIBRIC ACID	agonist	DTC,ChemblInteractions	22579484,21855333,23566516
PPARA	LINOLEIC ACID		DTC
PPARA	OXEGLITAZAR		TTD
PPARA	METFORMIN		PharmGKB	24853734
PPARA	IOXYNIL		DTC
PPARA	ELAFIBRANOR		TTD
PPARA	PROSTAGLANDIN D2		DTC	23566516
PPARA	ZYH7	agonist	ChemblInteractions
PPARA	INDEGLITAZAR	agonist	ChemblInteractions	10592235
PPARA	GW501516	agonist	DTC,TdgClinicalTrial	23566516,23843199
PPARA	SODELGLITAZAR	agonist	ChemblInteractions
PPARA	CHEMBL107518		DTC	22487179
PPARA	LACTOFEN		DTC
PPARA	PIRINIXIC ACID		DTC	23171045,17228882,25497132
PPARA	MURAGLITAZAR	agonist	TdgClinicalTrial,ChemblInteractions,TTD
PPARA	OLEOYLETHANOLAMIDE		DTC	26071639,17228882
PPARA	CHOLINE FENOFIBRATE	agonist	ChemblInteractions
PPARA	TESAGLITAZAR	agonist	ChemblInteractions,TTD	16168052
PPARA	ROMAZARIT		TTD	23515070
PPARA	GW590735	agonist	ChemblInteractions	10592235
PPARA	BITHIONOL		DTC
PPARA	DRF-10945	agonist	ChemblInteractions
PPARA	CHEMBL38508		DTC
PPARA	BROMOXYNIL		DTC
PPARA	MYRISTIC ACID		DTC	10403814
PPARA	CIGLITAZONE		DTC	23566516
PPARA	CHEMBL220087		DTC
PPARA	PHENPROCOUMON		PharmGKB	25461249

## Sheet: M16
Gene	Drug	InteractionType	Source	PMIDs
CDC42BPA	TAE-684		DTC
CDC42BPA	PF-00562271		DTC
CDC42BPA	GSK-269962A		DTC
CDC42BPA	CENISERTIB		DTC
CDC42BPA	LAUROGUADINE		DTC
CDC42BPA	ALSTERPAULLONE		DTC
CDC42BPA	DASATINIB		DTC
CDC42BPA	CHEMBL225519		DTC
CDC42BPA	KENPAULLONE		DTC
PGD	PENICILLAMINE		NCI	289317
PGD	PHENOBARBITAL		NCI	7827108
WNT7A	DIETHYLSTILBESTROL		NCI	9806537
DSP	ENALAPRIL		NCI	10839195
ACO1	ACETYLCYSTEINE		NCI	10037708
PRKAR2B	THEOPHYLLINE		NCI	2893795
MICU1	EPTINEZUMAB		TTD
PIP4K2A	CHEMBL602923		DTC
PIP4K2A	CHEMBL599255		DTC
PIP4K2A	CHEMBL580340		DTC
PIP4K2A	FLUPIRTINE MALEATE		DTC
PIP4K2A	CHEMBL1353528		DTC
VSIR	ONVATILIMAB		TTD
TH	METHYLPHENIDATE		PharmGKB	26810137
TH	METYROSINE	binder,inhibitor	TdgClinicalTrial,ChemblInteractions,TEND,PharmGKB,TTD	1168577,15710413,11752352,7409209,17374
TH	EPOETIN ALFA		NCI	16368081
TH	SAPROPTERIN		TdgClinicalTrial,TEND,TTD
TH	PRASTERONE		NCI	8704732
TH	PHENYLALANINE	binder	TTD	6621777,1973034,12565907,11752352,9642259,16581181
TH	DOXYCYCLINE		NCI	15585109
TH	INDOMETHACIN		NCI	12646303
TH	TYROSINE	binder	TTD	17604359,17451064,11752352,17520326,17561836,17578016
TH	METHADONE		NCI	6125371
TH	FLUTAMIDE		NCI	11223814
TH	STREPTOZOCIN		NCI	2568957
TH	TRIAMTERENE		NCI	6149469
TH	IOBENGUANE		NCI	7576974
TNNI2	TIRASEMTIV	activator	ChemblInteractions
ATP7B	CARBOPLATIN		NCI,PharmGKB	26194361,15213293
ATP7B	PLATINUM		NCI	15213293
ATP7B	CISPLATIN		NCI	12509969,11605050,15213293
ATP7B	OXALIPLATIN		NCI	15213293
ATP7B	DAUNORUBICIN		PharmGKB	25119182
HSP90B1	VIAGENPUMATUCEL-L		TTD
PDE6H	DIPYRIDAMOLE	inhibitor	ChemblInteractions
PDE6H	PENTOXIFYLLINE	inhibitor	ChemblInteractions
ANPEP	TOSEDOSTAT	inhibitor	ChemblInteractions
ANPEP	CEFADROXIL		NCI	8774083
ANPEP	NALOXONE		NCI	2738884
ANPEP	COLCHICINE		NCI	6651778
ANPEP	DICLOFENAC		NCI	9544613
ANPEP	GENTAMICIN		NCI	9792955
ANPEP	HALOPERIDOL		NCI	8851165
ANPEP	TRIBUTYRIN		NCI	10629959
ANPEP	CYCLOSPORINE		NCI	2337986
ANPEP	CISPLATIN		NCI	14871998
ANPEP	CURCUMIN		NCI	12954328
ALDH3A2	DISULFIRAM		TTD
PIP5K1C	ALCOHOL		PharmGKB
SERPINB2	UROKINASE	inducer,substrate	TdgClinicalTrial	15351849,15640330,15944795,16327990,15277569
COMT	FLUVOXAMINE		PharmGKB	20619611
COMT	TOLCAPONE	inhibitor	TdgClinicalTrial,ChemblInteractions,TEND,TTD	17063156,11873938,12538800,18046910,9808337,10882160,11752352,19503773,20502133,15697329,9917075
COMT	METHYLPHENIDATE		PharmGKB	29230023,23131881,24763183,18214865,18703939,22149470,24035255,21550019
COMT	ENTACAPONE	inhibitor	TdgClinicalTrial,ChemblInteractions,TEND,PharmGKB,TTD	12876237,10439935,11939936,10981253,11873938,12538800,11440283,9808337,10882160,11752352,21280081
COMT	METHADONE		PharmGKB	28006928,32407152,23686330,21398039,23302985,26902643,29474345,23773341,25155931,25185591,19514130,28745577,27027462
COMT	OXYCODONE		PharmGKB	28006928,23686330,21398039,23302985,26902643,29474345,23773341,25155931,25185591,19514130,28745577,27027462
COMT	OPICAPONE	antagonist,inhibitor	TTD	27498199,16690967
COMT	NICOTINE		PharmGKB	18192898,22695756,26555332,11927842,16395295
COMT	LITHIUM		PharmGKB
COMT	SUMATRIPTAN		PharmGKB	25096645
COMT	PAROXETINE		PharmGKB	18989660
COMT	METHYLDOPA		PharmGKB
COMT	CISPLATIN		PharmGKB	19898482,28445188,23820299,25141953,24642735,23588304,28448657,28560854,25551397
COMT	NOREPINEPHRINE		PharmGKB
COMT	SUFENTANIL		PharmGKB	28006928,23686330,21398039,23302985,26902643,29474345,23773341,25155931,25185591,19514130,28745577,27027462
COMT	CLOZAPINE		PharmGKB	25560469
COMT	OLANZAPINE		PharmGKB
COMT	HALOPERIDOL		PharmGKB	27023437,23963056
COMT	BUPRENORPHINE		PharmGKB	30549211
COMT	QUETIAPINE		PharmGKB	26282453
COMT	TRIHEXYPHENIDYL		PharmGKB
COMT	REMIFENTANIL		PharmGKB	28006928,23686330,21398039,23302985,26902643,29474345,23773341,25155931,25185591,19514130,28745577,27027462
COMT	FENTANYL		PharmGKB	30281924,30549211
COMT	SERTRALINE		PharmGKB
COMT	MODAFINIL		PharmGKB	9352569,9631418,11990384,15956988,12605099,12359690,12465073,11840516
COMT	LEVODOPA		PharmGKB
COMT	BENZTROPINE		PharmGKB
COMT	DIACETYLMORPHINE		PharmGKB
COMT	BUPROPION		PharmGKB	16876132
COMT	VENLAFAXINE		PharmGKB	22417933,28627776,23706899
COMT	MORPHINE		PharmGKB	11054766,12595695,28006928,15927391,23686330,21398039,23302985,26902643,29474345,23773341,9259381,25155931,25185591,19514130,28745577,27027462
COMT	RISPERIDONE		PharmGKB	19451915,22935916
GART	PEMETREXED	inhibitor	TdgClinicalTrial,TEND	12571811,15795320,11524555,11742712,12023793,14596699,10592235,11531245,11848474,11252887
GART	PELITREXOL		TTD
GART	LOMETREXOL		DTC	22243528
MAPK1	DIHYDROGAMBOGIC ACID		DTC
MAPK1	PROGESTERONE		DTC
MAPK1	SPINASAPONIN A METHYL ESTER		DTC	20951582
MAPK1	MITOXANTRONE HYDROCHLORIDE		DTC
MAPK1	CHEMBL329785		DTC	22982122
MAPK1	GENTIAN VIOLET		DTC
MAPK1	CHEMBL609606		DTC
MAPK1	DAUNORUBICIN HYDROCHLORIDE		DTC
MAPK1	TREQUINSIN HYDROCHLORIDE		DTC
MAPK1	CHEMBL154580		DTC
MAPK1	CANTHARIDIN		DTC
MAPK1	PHENETHYLISOTHIOCYANATE		DTC	22607231
MAPK1	CHEMBL2088731		DTC	22982122
MAPK1	ZAFIRLUKAST		DTC
MAPK1	CHEMBL76589		DTC
MAPK1	ECONAZOLE NITRATE		DTC
MAPK1	CHIR-99021	inhibitor	TTD
MAPK1	IPRIFLAVONE		DTC
MAPK1	PATULIN		DTC
MAPK1	TRIFLUOPERAZINE		DTC
MAPK1	CHEMBL222556		DTC
MAPK1	CHEMBL1270169		DTC
MAPK1	PD-169316		DTC
MAPK1	SAPPANONE A TRIMETHYL ETHER		DTC
MAPK1	CHEMBL1519374		DTC
MAPK1	CHLORANIL		DTC
MAPK1	MADOLIN U		DTC
MAPK1	ARISTOLACTONE		DTC
MAPK1	IROFULVEN		NCI	12014623
MAPK1	ZIRAM		DTC
MAPK1	URACIL		NCI	17076658
MAPK1	CHEMBL1485809		DTC
MAPK1	MIBEFRADIL		DTC
MAPK1	CHEMBL2333548		DTC
MAPK1	HAEMATOXYLIN		DTC
MAPK1	LITHOCHOLIC ACID		DTC
MAPK1	MK-8353	inhibitor	ChemblInteractions
MAPK1	CHEMBL84010		DTC
MAPK1	GUTHION		DTC
MAPK1	LEVODOPA		NCI	16139809
MAPK1	CHEMBL1493528		DTC
MAPK1	SANGUINARIUM CHLORIDE		DTC
MAPK1	CHEMBL261557		DTC
MAPK1	CHEMBL29197		DTC	17681471
MAPK1	CHEMBL585628		DTC
MAPK1	CHEMBL581194		DTC
MAPK1	BIOCHANIN		DTC
MAPK1	CHEMBL1224755		DTC
MAPK1	CLIOQUINOL		DTC
MAPK1	CLOTRIMAZOLE		DTC
MAPK1	ELLAGIC ACID		DTC
MAPK1	CHEMBL580183		DTC
MAPK1	CHEMBL586031		DTC
MAPK1	ERLOTINIB		CIViC	26181029
MAPK1	BUMETANIDE		NCI	11807827
MAPK1	GAMBOGIC AMIDE		DTC	17911251
MAPK1	DERRUBONE		DTC
MAPK1	CHEMBL484662		DTC
MAPK1	GAMBOGIC ACID		DTC	17911251
MAPK1	RG-1530		DTC
MAPK1	R-1487		DTC
MAPK1	CHEMBL35482		DTC
MAPK1	ISOVELLERAL		DTC
MAPK1	CHEMBL225519		DTC
MAPK1	PESUDOGINSENOSIDE RP1 METHYL ESTER		DTC	20951582
MAPK1	CHEMBL2333543		DTC
MAPK1	CHEMBL1814509		DTC
MAPK1	SP-600125		DTC
MAPK1	CHEMBL581574		DTC
MAPK1	INDIRUBIN-3-MONOXIME		DTC
MAPK1	NECA		DTC
MAPK1	OPHIOBOLIN O		DTC	22130129
MAPK1	CHEMBL530280		DTC
MAPK1	TAE-684		DTC
MAPK1	GOSSYPOL		DTC
MAPK1	CHEMBL581872		DTC
MAPK1	CHEMBL2095095		DTC
MAPK1	CALCIMYCIN		DTC
MAPK1	O-DEMETHYLATED ADAPALENE		DTC
MAPK1	CHLORHEXIDINE HYDROCHLORIDE		DTC
MAPK1	MITOXANTRONE		DTC
MAPK1	CHEMBL428789		DTC
MAPK1	CHEMBL184074		DTC
MAPK1	NIFEDIPINE		DTC
MAPK1	CHEMBL505670		DTC
MAPK1	CHEMBL1939691		DTC
MAPK1	MADOLIN A		DTC
MAPK1	RAVOXERTINIB	inhibitor	ChemblInteractions,TTD	25320010
MAPK1	MUNDULONE		DTC
MAPK1	WITHAFERIN A		DTC	20726569
MAPK1	GF-109203		DTC
MAPK1	PF-00562271		DTC
MAPK1	QUINALIZARIN		DTC
MAPK1	MADOLIN T		DTC
MAPK1	FISETIN		DTC
MAPK1	GW282974X		DTC
MAPK1	MERCURIC CHLORIDE		DTC
MAPK1	ULIXERTINIB	inhibitor	ChemblInteractions,TTD	28939558
MAPK1	SANGUINARIUM		DTC
MAPK1	TYRPHOSTIN AG-1478		DTC
MAPK1	LORATADINE		DTC
MAPK1	PHENMEDIPHAM		DTC
MAPK1	WEDELOLACTONE		DTC	22926226
MAPK1	CI-1040		TTD
MAPK1	CHEMBL2063687		DTC	22283430
MAPK1	VOLVALERENAL D		DTC
MAPK1	CHEMBL421215		DTC
MAPK1	ACID BLUE 129		DTC
MAPK1	CHEMBL126804		DTC
MAPK1	ALPHA-NAPHTHOFLAVONE		DTC
MAPK1	BISINDOLYLMALEIMIDE IX		DTC
MAPK1	PHENYLMERCURIC ACETATE		DTC
MAPK1	GR-127935		DTC
MAPK1	YUANHUADINE		DTC	21916433
MAPK1	CHEMBL531322		DTC
MAPK1	CHEMBL2063681		DTC	22283430
MAPK1	DEMETHYLWEDELOLACTONE		DTC	22926226
MAPK1	SANGUINARINE SULFATE		DTC
MAPK1	NAFTOPIDIL		DTC
MAPK1	ETOPOSIDE		DTC	23999041
MAPK1	ALSTERPAULLONE		DTC
MAPK1	SORAFENIB		PharmGKB	20124951
MAPK1	SB-203580		DTC
MAPK1	CHELERYTHRINE CHLORIDE		DTC
MAPK1	THIMEROSAL		DTC
MAPK1	PIMOZIDE		DTC
MAPK1	GO-6976		DTC
MAPK1	CHEMBL578741		DTC
MAPK1	U-0126		DTC
MAPK1	MUNDULONE ACETATE		DTC
MAPK1	COMBRETASTATIN A4		DTC	22982122
MAPK1	DOXORUBICIN HYDROCHLORIDE		DTC
MAPK1	CHLOROTHALONIL		DTC
MAPK1	CHEMBL88272		DTC
MAPK1	CHEMBL429095		DTC
MAPK1	XANTHOHUMOL		DTC	22111577
MAPK1	REBAMIPIDE		NCI	17171453
MAPK1	SB-220025		DTC	10592235
MAPK1	ARISTOYUNNOLIN A		DTC
MAPK1	SB-202190		DTC
MAPK1	PLUMBAGIN		DTC
MAPK1	ETHER		NCI	16081674
MAPK1	CHEMBL578944		DTC
MAPK1	RELCOVAPTAN		DTC
MAPK1	PURPURIN		DTC
MAPK1	CHEMBL261237		DTC
MAPK1	CHEMBL580340		DTC
MAPK1	DAPH		DTC
MAPK1	CHEMBL2088730		DTC	22982122
MAPK1	ZALCITABINE		DTC
MAPK1	CIMIRACEMATE A		DTC	19835377
MAPK1	CAPTAN		DTC
MAPK1	CHEMBL541400		DTC
MAPK1	BENZALKONIUM CHLORIDE		DTC
MAPK1	CHEMBL547833		DTC
MAPK1	CHEMBL532849		DTC
MAPK1	CHEMBL285819		DTC
MAPK1	TYRPHOSTIN 47		DTC
MAPK1	CHEMBL210618		DTC
MAPK1	DIPHENHYDRAMINE HYDROCHLORIDE		DTC
MAPK1	CHEMBL597035		DTC
TLR7	IMIQUIMOD	agonist	TdgClinicalTrial,ChemblInteractions,TEND,PharmGKB,TTD	14616353,15072849,26556041,15068862,11752352,12527213,12470615
TLR7	RESIQUIMOD	agonist	DTC	24383475,16081189
TLR7	ISATORIBINE		TTD	16116638
TLR7	HYDROXYCHLOROQUINE	antagonist	TdgClinicalTrial,TTD	14579285,18220957,11752352
TLR7	TELRATOLIMOD		TTD
TLR7	VESATOLIMOD		TTD
TLR7	AZD-8848		TdgClinicalTrial,TTD
TLR7	LOXORIBINE	agonist	TTD
TLR7	GSK-2245035	agonist	TTD
TLR7	CHLOROQUINE		DTC	19949061,22239408
TLR7	HYDROXYCHLOROQUINE SULFATE	antagonist	ChemblInteractions
TLR7	CPG-52852		TTD

## Sheet: M17
Gene	Drug	InteractionType	Source	PMIDs
JAK1	ABROCITINIB	inhibitor	ChemblInteractions
JAK1	ITACITINIB	inhibitor	ChemblInteractions,TTD
JAK1	RUXOLITINIB	inhibitor	MyCancerGenome,DoCM,CIViC,TTD	18805579,26701727,22955920,23061804,31372595,23514013
JAK1	AZD-1480	inhibitor	MyCancerGenome
JAK1	CERDULATINIB	inhibitor	ChemblInteractions,TTD
JAK1	PEFICITINIB	inhibitor	TdgClinicalTrial,ChemblInteractions,TTD
JAK1	BREPOCITINIB	inhibitor	TTD
JAK1	PEMBROLIZUMAB		COSMIC,CIViC	27903500,27433843
JAK1	GLPG-0555	inhibitor	ChemblInteractions
JAK1	BARICITINIB	inhibitor	ChemblInteractions,TTD	28255337,27028914
JAK1	FILGOTINIB	inhibitor	ChemblInteractions,TTD
JAK1	MOMELOTINIB	inhibitor	ChemblInteractions
JAK1	TRICETAMIDE	inhibitor	ChemblInteractions
JAK1	RUXOLITINIB PHOSPHATE	inhibitor	ChemblInteractions
JAK1	SOLCITINIB	inhibitor	ChemblInteractions,TTD
JAK1	ENZASTAURIN		CIViC	22333600
JAK1	TOFACITINIB CITRATE	inhibitor	ChemblInteractions
JAK1	UPADACITINIB	inhibitor	TTD	30886973,31692920
JAK1	CYCLOSPORINE		DTC	22101135
JAK1	INCB-047986	inhibitor	ChemblInteractions
PPP1R18	CARBOPLATIN		PharmGKB	31616045
PPP1R18	GEMCITABINE		PharmGKB	31616045
CBL	FASUDIL		JAX-CKB	26177294
CBL	GEMCITABINE		JAX-CKB	25348515
CBL	DASATINIB		DoCM	23696637
CBL	QUIZARTINIB		JAX-CKB	22990016
CBL	ALDESLEUKIN		NCI	9461587
CBL	ERLOTINIB		JAX-CKB	25348515
PTPN6	TOFACITINIB		DTC	24978112
PTPN6	SORAFENIB		DTC	22871485
PTPN6	CHEMBL510966		DTC	19007293
PTPN6	CHEMBL472004		TTD
SLCO2B1	ROSUVASTATIN		PharmGKB
SLCO2B1	ISOSILYBIN B		DTC	23401473
SLCO2B1	ELTROMBOPAG		DTC	21422191
SLCO2B1	SILIBININ		DTC	23401473
SLCO2B1	FLUVASTATIN		PharmGKB
SLCO2B1	SULFOBROMOPHTHALEIN		DTC	21422191
SLCO2B1	ISOSILYBIN A		DTC	23401473
SLCO2B1	SCUTELLARIN		DTC	22822035
SLCO2B1	PRAVASTATIN		PharmGKB
SLCO2B1	ROSIGLITAZONE		NCI	18314419
SLCO2B1	ATORVASTATIN		PharmGKB
SLCO2B1	SILICRISTIN		DTC	23401473
SLCO2B1	FEXOFENADINE		PharmGKB	21280267
SLCO2B1	SIMVASTATIN		PharmGKB	24598718
SLCO2B1	SILYBIN B		DTC	23401473
SLCO2B1	MONTELUKAST		PharmGKB	19151602,23970434
SLCO2B1	LOVASTATIN		PharmGKB
SLCO2B1	SILYDIANIN		DTC	23401473
ITGA5	VOLOCIXIMAB	antibody,antagonist	TALC,ChemblInteractions
ITGA5	PF-04605412	antibody	TALC
ITGA5	GLPG-0187		TdgClinicalTrial
ITGA5	ETARACIZUMAB	antibody	TALC
ITGA5	CILMOSTIM		NCI	11061591
ITGA5	DIMETHYL SULFOXIDE		NCI	9678720
ITGA5	CILENGITIDE		TdgClinicalTrial
CHRNE	PIPECURONIUM BROMIDE	antagonist	ChemblInteractions
CHRNE	SUCCINYLCHOLINE CHLORIDE	agonist	ChemblInteractions
CHRNE	MIVACURIUM CHLORIDE	antagonist	ChemblInteractions
CHRNE	DOXACURIUM CHLORIDE	antagonist	ChemblInteractions
CHRNE	DECAMETHONIUM BROMIDE	partial agonist	ChemblInteractions
CHRNE	ATRACURIUM BESYLATE	antagonist	ChemblInteractions
CHRNE	VECURONIUM BROMIDE	antagonist	ChemblInteractions
CHRNE	ROCURONIUM BROMIDE	antagonist	ChemblInteractions
CHRNE	TUBOCURARINE CHLORIDE	antagonist	ChemblInteractions
CHRNE	GALLAMINE TRIETHIODIDE	antagonist	ChemblInteractions
CHRNE	CISATRACURIUM BESYLATE	antagonist	ChemblInteractions
CHRNE	PANCURONIUM BROMIDE	antagonist	ChemblInteractions
CHRNE	RAPACURONIUM BROMIDE	antagonist	ChemblInteractions
CHRNE	METOCURINE IODIDE	antagonist	ChemblInteractions
PDE4A	ENPROFYLLINE	inhibitor	TdgClinicalTrial,TEND,TTD	3446047,2262902,11752352,1885257,3002801,17670210
PDE4A	AMINOPHYLLINE	inhibitor	ChemblInteractions
PDE4A	MK-0873	inhibitor	TTD
PDE4A	DENBUFYLLINE		TTD
PDE4A	THEOPHYLLINE	inhibitor	TdgClinicalTrial,ChemblInteractions,TEND	12547256,15351234,15253881,12421478,12887610
PDE4A	CRISABOROLE	inhibitor	TdgClinicalTrial,ChemblInteractions,TTD	22841723
PDE4A	DYPHYLLINE	inhibitor	TdgClinicalTrial,ChemblInteractions,TEND,TTD	7925603,11752352,17139284,17016423,225216
PDE4A	THEOPHYLLINE SODIUM GLYCINATE	inhibitor	ChemblInteractions
PDE4A	TOFIMILAST		TTD
PDE4A	ROFLUMILAST	inhibitor	TdgClinicalTrial,ChemblInteractions,TTD	17726343
PDE4A	IBUDILAST	inhibitor	TdgClinicalTrial	21036126,20124930,16313925
PDE4A	MILRINONE		TdgClinicalTrial,TEND
PDE4A	APREMILAST	antagonist,inhibitor	TdgClinicalTrial,ChemblInteractions,TTD	25864487,17352685,30775293
PDE4A	AROFYLLINE		TTD
PDE4A	AMLEXANOX	inhibitor	ChemblInteractions
PDE4A	DIPYRIDAMOLE	inhibitor	TdgClinicalTrial,ChemblInteractions,TEND	11752352
PDE4A	HT-0712		TTD
PDE4A	PENTOXIFYLLINE	inhibitor	TdgClinicalTrial,ChemblInteractions,TEND	11752352
PDE4A	OGLEMILAST		TdgClinicalTrial,TTD	18660832
PDE4A	OXTRIPHYLLINE	inhibitor	ChemblInteractions,TTD	12547256,15351234,15253881,12421478,12887610
PDE4A	LOTAMILAST		TTD
PDE4A	PICLAMILAST		TTD	15765929
PDE4A	ROLIPRAM	inhibitor	TTD
PDE4A	TADALAFIL		TEND
PDE4A	FLAVOXATE HYDROCHLORIDE	inhibitor	ChemblInteractions
PDE4A	REVAMILAST	inhibitor	TTD
PDE4A	CDC-801		TTD
PDE4A	GSK-356278		TTD
PDE4A	LIRIMILAST		TTD	18660832
PDE4A	ETAZOLATE		TdgClinicalTrial
TYK2	TOFACITINIB CITRATE	inhibitor	ChemblInteractions
TYK2	SP-600125		DTC
TYK2	HESPERADIN	inhibitor	DTC	19035792
TYK2	TOFACITINIB	inhibitor	DTC	10592235,26231159
TYK2	CYC-116		DTC
TYK2	TAE-684		DTC
TYK2	JNJ-7706621		DTC	21106455
TYK2	ILORASERTIB		DTC
TYK2	BREPOCITINIB	inhibitor	TTD
TYK2	PEFICITINIB	inhibitor	ChemblInteractions
TYK2	CENISERTIB		DTC
TYK2	R-406		DTC
TYK2	ALDESLEUKIN		NCI	7528775
TYK2	PF-00562271		DTC
TYK2	GO-6976		DTC
TYK2	RG-1530		DTC
TYK2	CERDULATINIB	inhibitor	ChemblInteractions
TYK2	TOZASERTIB		DTC
TYK2	AT-9283	inhibitor	TALC
TYK2	DOVITINIB		DTC
IFNAR2	SIFALIMUMAB		TTD
IFNAR2	PEGINTERFERON ALFA-2A	agonist	ChemblInteractions
IFNAR2	INTERFERON ALFA-2B	binder,agonist	ChemblInteractions	11752352,17139284,17016423,7584665
IFNAR2	INTERFERON ALFACON-1	agonist	ChemblInteractions
IFNAR2	PEGINTERFERON BETA-1A	agonist	ChemblInteractions
IFNAR2	INTERFERON BETA-1B	agonist	ChemblInteractions
IFNAR2	ANIFROLUMAB		TTD
IFNAR2	ALBINTERFERON ALFA-2B	agonist	ChemblInteractions
IFNAR2	PEGINTERFERON ALFA-2B	agonist	ChemblInteractions
IFNAR2	INTERFERON BETA-1A	agonist	ChemblInteractions
IFNAR2	INTERFERON ALFA-N3	agonist	ChemblInteractions	16953837,11752352,17139284,17016423,15898717,19955815
IFNAR2	INTERFERON ALFA-2A	agonist	ChemblInteractions
IFNGR2	INTERFERON GAMMA-1B	binder,agonist	TdgClinicalTrial,ChemblInteractions	17618444,17239631,11752352

## Sheet: M18
Gene	Drug	InteractionType	Source	PMIDs
MAP3K2	CI-1040		TTD
CLK1	HESPERADIN	inhibitor	DTC	19035792
CLK1	HARMINE		DTC	22998443
CLK1	LEUCETTAMINE B		DTC	22998443
CLK1	CHEMBL269881		DTC
RAF1	SORAFENIB	inhibitor	MyCancerGenome,TdgClinicalTrial,TEND,MyCancerGenomeClinicalTrial,PharmGKB	16890795,17266941,17296815,20812347,16757355,18794803,20124951,28362716,17272980,18852116
RAF1	REGORAFENIB	inhibitor	MyCancerGenome,ChemblInteractions,MyCancerGenomeClinicalTrial
RAF1	ARQ-736	inhibitor	ChemblInteractions
RAF1	SORAFENIB TOSYLATE	inhibitor	ChemblInteractions
RAF1	DOCETAXEL		PharmGKB	21636554
RAF1	PACLITAXEL		PharmGKB	21636554
RAF1	MLN-2480	inhibitor	ChemblInteractions
RAF1	CISPLATIN		PharmGKB	21636554
RAF1	ENCORAFENIB	inhibitor	MyCancerGenome
RAF1	XL-281	inhibitor	MyCancerGenome,ChemblInteractions
RAF1	RAF-265		TdgClinicalTrial
RAF1	SEMAPIMOD		TTD
RAF1	LY-3009120	inhibitor	ChemblInteractions
RAF1	COBIMETINIB		CIViC,OncoKB	30835257
RAF1	GEMCITABINE		PharmGKB	21636554
RAF1	RG-7376	inhibitor	ChemblInteractions
RAF1	LGX-806	inhibitor	ChemblInteractions
RAF1	CARBOPLATIN		PharmGKB	21636554
RAF1	TRAMETINIB		CIViC	30835257
BCL6	FENRETINIDE		NCI	11027625
PPP3CC	VOCLOSPORIN		TdgClinicalTrial
ALOX5	TEPOXALIN		TTD
ALOX5	MESALAMINE	inhibitor	TdgClinicalTrial,ChemblInteractions	6428914,2882965,6131674
ALOX5	TENIDAP		TTD
ALOX5	CHEMBL416038		DTC	24231650
ALOX5	PF-4191834	inhibitor	TTD
ALOX5	RILOPIROX		TTD
ALOX5	ZILEUTON	inhibitor	DTC,TdgClinicalTrial,ChemblInteractions,NCI,TEND,PharmGKB,TTD	11529688,10377029,8058773,19645854,24697244,11454666,8826571,10694244,11752352,11561080,10322101,17394438,20436887,19492852,25686392
ALOX5	SULFASALAZINE	inhibitor	ChemblInteractions	6428914,2882965,6131674
ALOX5	SILYBIN A		TTD
ALOX5	DIETHYLCARBAMAZINE	inhibitor	TTD	8606397,1886988,3004501,1400062,11752352,10518442
ALOX5	MONTELUKAST	other/unknown	PharmGKB	15474500
ALOX5	TIPELUKAST		TTD
ALOX5	ATRELEUTON		TdgClinicalTrial,TTD
ALOX5	LICOFELONE		TdgClinicalTrial	17015640,11752352
ALOX5	5-OXO-ETE		DTC	24924423
ALOX5	ACACETIN		DTC	24368208
ALOX5	DARBUFELONE		TTD
ALOX5	MELATONIN		NCI	10668425
ALOX5	MECLOFENAMATE SODIUM	inhibitor	ChemblInteractions
ALOX5	CHEMBL502496		DTC	24231650
ALOX5	BALSALAZIDE DISODIUM	inhibitor	ChemblInteractions
ALOX5	BALSALAZIDE	inhibitor	TdgClinicalTrial	1359745,19743890
ALOX5	METHOTREXATE		NCI	8151588
ALOX5	6BIO		DTC	24697244
ALOX5	OLSALAZINE SODIUM	inhibitor	ChemblInteractions
KYAT1	CHEMBL445966		DTC	19338303
KYAT1	TRYPTOPHAN		DTC	19338303
KYAT1	INDOLE-3-ACETIC ACID		DTC	19338303,10592235
OGA	STREPTOZOCIN		NCI	11336633,18721751
UGCG	MIGLUSTAT	inhibitor	TdgClinicalTrial,ChemblInteractions,TEND,TTD	17624027,14609352,12803929,18221193,17603755,11752352,19956552,16247743,16627252,18728838
UGCG	ADRIAMYCIN		NCI	10702281
UGCG	VENGLUSTAT		TTD
UGCG	ELIGLUSTAT	antagonist	TdgClinicalTrial	25239269
IRS2	DEXAMETHASONE		NCI	16943575
IRS2	ASPIRIN		NCI	18059035
IRS2	INSULIN		NCI	11522686,9421369,16037106,12687350
MAP2K1	WX-554	inhibitor	TdgClinicalTrial,ChemblInteractions
MAP2K1	SELUMETINIB	inhibitor,allosteric modulator	TALC,MyCancerGenome,ClearityFoundationClinicalTrial,JAX-CKB,ChemblInteractions,COSMIC,CIViC,CancerCommons,MyCancerGenomeClinicalTrial,TTD	22197931,26324360,17332304,22327936,25394791,28029918,18632602,19915144,26582713,17699718,23444215,24448821,27312529
MAP2K1	COBIMETINIB	allosteric modulator,inhibitor	TALC,MyCancerGenome,TdgClinicalTrial,ClearityFoundationClinicalTrial,JAX-CKB,ChemblInteractions,CancerCommons,MyCancerGenomeClinicalTrial,OncoKB	26566875,26384788
MAP2K1	PIMASERTIB	inhibitor	TALC,MyCancerGenome,ClearityFoundationClinicalTrial,ChemblInteractions
MAP2K1	VEMURAFENIB		JAX-CKB,DoCM,CIViC	22197931,24265153,21383288,7651428,18632602,19915144,23569304,22389471,25157968,24448821,27312529
MAP2K1	TRAMETINIB	antagonist,inhibitor	TALC,MyCancerGenome,TdgClinicalTrial,ClearityFoundationClinicalTrial,JAX-CKB,CIViC,MyCancerGenomeClinicalTrial,OncoKB	25370473,26644315,24265153,25673644,26566875,26582713,22389471,25899310,27312529,24982505,28179366,23432625,24265154
MAP2K1	BALAMAPIMOD	inhibitor	ChemblInteractions
MAP2K1	CI-1040	allosteric modulator,inhibitor	MyCancerGenome,JAX-CKB,ChemblInteractions	12370306,19915144
MAP2K1	OMIPALISIB		JAX-CKB	22389471
MAP2K1	BINIMETINIB	allosteric modulator,inhibitor	MyCancerGenome,TdgClinicalTrial,ClearityFoundationClinicalTrial,ChemblInteractions,CIViC,MyCancerGenomeClinicalTrial	31227518
MAP2K1	TRAMETINIB DIMETHYL SULFOXIDE	inhibitor	ChemblInteractions
MAP2K1	DASATINIB		DTC
MAP2K1	ENCORAFENIB		JAX-CKB	27312529
MAP2K1	CETUXIMAB		JAX-CKB,CIViC	26644315,27312529,28179366
MAP2K1	PIMASERTIB HYDROCHLORIDE	inhibitor	CancerCommons
MAP2K1	TAK-733	allosteric modulator,inhibitor	MyCancerGenome,ClearityFoundationClinicalTrial,ChemblInteractions,CancerCommons
MAP2K1	PANITUMUMAB		JAX-CKB,CIViC	26644315,31227518
MAP2K1	REFAMETINIB	inhibitor,allosteric modulator	MyCancerGenome,JAX-CKB,ChemblInteractions,CancerCommons	26582713
MAP2K1	CENISERTIB		DTC
MAP2K1	E-6201	inhibitor	JAX-CKB,ChemblInteractions	24448821
MAP2K1	ALPELISIB		JAX-CKB	27312529
MAP2K1	PLX-4720		JAX-CKB	21383288,19915144
MAP2K1	RG-7304	inhibitor	DTC,ChemblInteractions	25766633
MAP2K1	CHEMBL1956073		DTC	20053779
MAP2K1	PD-0166285		DTC
MAP2K1	ILORASERTIB		DTC
MAP2K1	CHEMBL379975		DTC
MAP2K1	RO-4987655	inhibitor	ChemblInteractions,CancerCommons
MAP2K1	CHEMBL406845		DTC
MAP2K1	JNJ-7706621		DTC
MAP2K1	TOZASERTIB		DTC
MAP2K1	CHEMBL202721		DTC
MAP2K1	ARRY-300		TdgClinicalTrial
MAP2K1	VANDETANIB		DTC
MAP2K1	PD-0325901	inhibitor	DTC,MyCancerGenome,JAX-CKB,ChemblInteractions	23398453,26267534,25766633,26582713,10592235
MAP2K1	DEL-22379		JAX-CKB	26267534
MAP2K1	RG-1530		DTC
MAP2K1	RG-7167	inhibitor	ChemblInteractions
MAP2K1	RG-7420	inhibitor	MyCancerGenome,ChemblInteractions
MAP2K1	DOVITINIB		DTC
MAP2K1	STAUROSPORINE		DTC
MAP2K1	CERITINIB		JAX-CKB	25394791
MAP2K1	COBIMETINIB FUMARATE	inhibitor	ChemblInteractions
MAP2K1	AS-703988	inhibitor	ChemblInteractions
MAP2K1	TAE-684		DTC
MAP2K1	CHEMBL546797		DTC
MAP2K1	DABRAFENIB		JAX-CKB,CIViC	25370473,24265153,25673644,22389471,27312529,24463458,24265154
MAP2K1	MEKINIST	inhibitor	CancerCommons
MAP2K1	SOTRASTAURIN		DTC
MAP2K1	AZD-8330	inhibitor	TdgClinicalTrial,ChemblInteractions
DAPK3	AST-487		DTC
DAPK3	CENISERTIB		DTC
DAPK3	PI-103		DTC
DAPK3	ENTRECTINIB		DTC
DAPK3	PF-00562271		DTC
DAPK3	CHEMBL1997335		DTC
DAPK3	SP-600125		DTC	23634759
DAPK3	CHEMBL379975		DTC
DAPK3	R-406		DTC
DAPK3	CHEMBL406845		DTC
DAPK3	TAE-684		DTC
DAPK3	FASUDIL		DTC
DAPK3	JNJ-7706621		DTC
DAPK3	CYC-116		DTC
DAPK3	LAUROGUADINE		DTC
DAPK3	CHEMBL225519		DTC
DAPK3	GSK-269962A		DTC
DAPK3	PALBOCICLIB		DTC
SMAD4	SAPANISERTIB		JAX-CKB	25261369
SMAD4	GEMCITABINE		JAX-CKB,CIViC	28577946,22753594
SMAD4	FLUOROURACIL		CIViC	12237773
SMAD4	CISPLATIN		JAX-CKB	22753594
SMAD4	CRIZOTINIB		JAX-CKB	28476735
SMAD4	PACLITAXEL		JAX-CKB	28514312
SMAD4	CARBOPLATIN		JAX-CKB	28514312
SMAD4	IRINOTECAN		JAX-CKB	22753594
SMAD4	CETUXIMAB		CIViC	26046389
SMAD4	IMATINIB		JAX-CKB	28514312
SMAD4	ALECTINIB		JAX-CKB	28476735
SMAD4	LYSINE		CIViC	27875625
BACH1	ISONIAZID		PharmGKB	22341855,29036176
DYRK1A	BENZIMIDAZOLE		TTD
DYRK1A	SP-600125		DTC
DYRK1A	AZAKENPAULLONE		DTC
DYRK1A	GO-6976		DTC
DYRK1A	HARMINE	inhibitor	DTC,TTD	22998443
DYRK1A	GW441756X		DTC
DYRK1A	CHEMBL1997335		DTC
DYRK1A	BMS-387032		DTC
DYRK1A	CYC-116		DTC
DYRK1A	(RS)-ROSCOVITINE		DTC
DYRK1A	LY-2090314		DTC
DYRK1A	CHEMBL379975		DTC
DYRK1A	CHEMBL541400		DTC
DYRK1A	RUCAPARIB		DTC
DYRK1A	CHEMBL2005186		DTC
DYRK1A	GW843682X		DTC
DYRK1A	CHEMBL225519		DTC
DYRK1A	LEUCETTAMINE B		DTC	22998443
DYRK1A	PALBOCICLIB		DTC
DYRK1A	KENPAULLONE		DTC
DYRK1A	EPIGALOCATECHIN GALLATE		DTC	22154664

[truncated: 40 more sheets: M19, M2, M20, M21, M22, M23, M24, M25, M26, M27, M28, M29, M3, M30, M31, M32, M33, M34, M35, M36 …]
